# Supplementary material for: Past, Present, and Future of Groundwater Remediation Research: A Scientometric Analysis
Source: Int J Environ Res Public Health. 2019 Oct 18;16(20):3975. doi: 10.3390/ijerph16203975 (PMC6843360; doi:10.3390/ijerph16203975)
Supplement: Supplementary file 1 [file ijerph-16-03975-s001.zip]

Archive with 1 entries (1 files):
- ijerph-606553-supplementary.xlsx
