# Supplementary material for: Past, Present, and Future of Groundwater Remediation Research: A Scientometric Analysis
Source: Int J Environ Res Public Health. 2019 Oct 18;16(20):3975. doi: 10.3390/ijerph16203975 (PMC6843360; doi:10.3390/ijerph16203975)
Supplement: Supplementary file 1 [file ijerph-16-03975-s001.zip › ijerph-606553-supplementary.xlsx]

## Sheet: 2
	Article Title	Publication Source	Author	Year	Issue	Pages
1	GROUND-WATER POLLUTION FROM SANITARY LANDFILLS	Ground Water Age		-1972	6(11)	27-&
2	UV OXIDATION IN GROUNDWATER REMEDIATION	Chemical Engineer-London		-1993	543)	17-&
3	GUIDANCE ISSUED FOR DETERMINING TECHNICAL IMPRACTICABILITY OF GROUNDWATER REMEDIATION	Hazardous Waste Consultant		-1994	12(3)	D20-D21
4	WHAT TO DO WHEN PUMP-AND-TREAT METHODS FAIL TO ACHIEVE GROUNDWATER CLEANUP STANDARDS	Hazardous Waste Consultant		-1994	12(4)	B25-B26
5	FUNNEL-AND-GATE TECHNIQUE OFFERS PASSIVE GROUNDWATER RESTORATION	Hazardous Waste Consultant		-1995	13(3)	A25-A27
6	Surfactants cost-effectively increase efficiency of DNAPL pump-and-treat systems	Hazardous Waste Consultant		-1997	15(1)	A16-A20
7	Jet pump technology applied to groundwater remediation	Hazardous Waste Consultant		-1998	16(7)	A21-A23
8	Case studies of permeable reactive barriers	Hazardous Waste Consultant		-1999	17(6)	A6-A12
9	Process measures groundwater clean-up	Chemical Engineering Progress		-1999	95(5)	16-17
10	DDC technology simplifies groundwater remediation	Journal American Water Works Association		-2000	92(11)	58-+
11	EPA guidance outlines hydraulic optimization approach for pump-and-treat systems	Hazardous Waste Consultant		-2000	18(4)	A3-A6
12	New method optimizes pump and treat systems	Civil Engineering		-2000	70(5)	28-28
13	Using horizontal wells for groundwater remediation	Water-Engineering & Management		-2001	148(4)	41-41
14	EPA issues guidance for optimizing pump and treat systems	Hazardous Waste Consultant		-2005	23(4)	A6-A14
15	Optimizing pump-and-treat systems at UST sites	Hazardous Waste Consultant		-2005	23(2)	A9-A11
16	EPA's Climate Adaptation Checklist Can Be Useful for Groundwater Remediation Projects	Ground Water Monitoring and Remediation		-2014	34(3)	18-19
17	Direct formulation finite element method for two-dimensional groundwater pollution modelling with a comparison with conventional finite element method	International Journal for Numerical Methods in Engineering	Rabbani, M. G.	-1996	39(15)	2575-2591
18	Conceptual hydrosalinity model for prediction of salt load from wastewater flows into soil and ground water	International Journal of Environmental Science and Technology	Abbaspour, M., S. A. Mirbagheri, M. Monavvari, A. H. Javid and H. Zarei	-2009	6(3)	359-368
19	Chemical reactions of uranium in ground water at a mill tailings site	Journal of Contaminant Hydrology	Abdelouas, A., W. Lutze and E. Nuttall	-1998	34(4)	343-361
20	How does layered heterogeneity affect the ability of subsurface dams to clean up coastal aquifers contaminated with seawater intrusion?	Journal of Hydrology	Abdoulhalik, A. and A. A. Ahmed	-2017	553	708-721
21	Fenton Oxidation of Metsulfuron-Methyl with Application to Permeable Reactive Barriers	Environmental Modeling & Assessment	Abdul, J. M., S. Vigneswaran, J. Kandasamy and G. Mahinthakumar	-2016	21(1)	149-158
22	Demonstration of pilot-scale pervaporation systems for volatile organic compound removal from a surfactant enhanced aquifer remediation fluid. II: Hollow fiber membrane modules	Environmental Progress	Abou-Nemeh, I., S. Majumdar, A. Saraf, K. K. Sirkar, L. M. Vane, F. R. Alvarez and L. Hitchens	-2001	20(1)	64-73
23	Pilot-scale demonstration of surfactant-enhanced PCE solubilization at the Bachman road site. 1. Site characterization and test design	Environmental Science & Technology	Abriola, L. M., C. D. Drummond, E. J. Hahn, K. F. Hayes, T. C. G. Kibbey, L. D. Lemke, K. D. Pennell, E. A. Petrovskis, C. A. Ramsburg and K. M. Rathfelder	-2005	39(6)	1778-1790
24	Formulating chlorinated hydrocarbon microemulsions using linker molecules	Environmental Science & Technology	Acosta, E., S. Tran, H. Uchiyama, D. A. Sabatini and J. H. Harwell	-2002	36(21)	4618-4624
25	Evaluating ozone as a remedial treatment for removing RDX from unsaturated soils	Journal of Environmental Engineering-Asce	Adam, M., S. Comfort, D. Snow, D. Cassada, M. Morley and W. Clayton	-2006	132(12)	1580-1588
26	Extent of benzene biodegradation in saturated soil column during air sparging	Ground Water Monitoring and Remediation	Adams, J. A. and K. R. Reddy	-2003	23(3)	85-94
27	Remediation of Chlorinated Solvent Plumes Using In-Situ Air Sparging-A 2-D Laboratory Study	International Journal of Environmental Research and Public Health	Adams, J. A., K. R. Reddy and L. Tekola	-2011	8(6)	2226-2239
28	Enhanced biodegradation of phenanthrene using different inoculum types in a microbial fuel cell	Engineering in Life Sciences	Adelaja, O., T. Keshavarz and G. Kyazze	-2014	14(2)	218-228
29	Influence of Phytoplankton on Fate and Effects of Modified Zerovalent Iron Nanoparticles	Environmental Science & Technology	Adeleye, A. S., L. M. Stevenson, Y. M. Su, R. M. Nisbet, Y. L. Zhang and A. A. Keller	-2016	50(11)	5597-5605
30	Simplified methods for monitoring petroleum-contaminated ground water and soil vapor	Journal of Soil Contamination	Aelion, C. M., J. N. Shaw, R. P. Ray, M. A. Widdowson and H. W. Reeves	-1996	5(3)	225-241
31	The use of zero-valent iron and ultrasonic energy for in-situ groundwater remediation	Abstracts of Papers of the American Chemical Society	Afiouni, G. F., C. A. Clausen, C. L. Geiger, Reinhart and N. E. Ruiz	-1996	212(110-ENVR
32	Mechanistic simulation of continuous gas injection period during surfactant-alternating-gas (SAG) processes using foam catastrophe theory	Chemical Engineering Science	Afsharpoor, A., G. S. Lee and S. I. Kam	-2010	65(11)	3615-3631
33	Laboratory-scale experiments and numerical modeling of cosolvent flushing of multi-component NAPLs in saturated porous media	Journal of Contaminant Hydrology	Agaoglu, B., T. Scheytt and N. K. Copty	-2012	140(80-94
34	DEEP OXIDATION OF HYDROCARBONS	Applied Catalysis a-General	Agarwal, S. K., J. J. Spivey and J. B. Butt	-1992	81(2)	239-255
35	Effects of carbonate species on the kinetics of dechlorination of 1,1,1-trichloroethane by zero-valent iron	Environmental Science & Technology	Agrawal, A., W. J. Ferguson, B. O. Gardner, J. A. Christ, J. Z. Bandstra and P. G. Tratnyek	-2002	36(20)	4326-4333
36	2-STAGE GROUNDWATER REMEDIATION DESIGN	Journal of Water Resources Planning and Management-Asce	Ahlfeld, D.	-1990	116(4)	517-529
37	The sensitivity of remedial strategies to design criteria	Ground Water	Ahlfeld, D. P. and E. H. Hill	-1996	34(2)	341-348
38	COMBINING PHYSICAL CONTAINMENT WITH OPTIMAL WITHDRAWAL FOR CONTAMINATED GROUNDWATER REMEDIATION	Advances in Water Resources	Ahlfeld, D. P., J. M. Mulvey and G. F. Pinder	-1987	10(4)	200-204
39	CONTAMINATED GROUNDWATER REMEDIATION DESIGN USING SIMULATION, OPTIMIZATION, AND SENSITIVITY THEORY .2. ANALYSIS OF A FIELD SITE	Water Resources Research	Ahlfeld, D. P., J. M. Mulvey and G. F. Pinder	-1988	24(3)	443-452
40	CONTAMINATED GROUNDWATER REMEDIATION DESIGN USING SIMULATION, OPTIMIZATION, AND SENSITIVITY THEORY .1. MODEL DEVELOPMENT	Water Resources Research	Ahlfeld, D. P., J. M. Mulvey, G. F. Pinder and E. F. Wood	-1988	24(3)	431-441
41	OPTIMAL GROUNDWATER REMEDIATION METHODS APPLIED TO A SUPERFUND SITE - FROM FORMULATION TO IMPLEMENTATION	Ground Water	Ahlfeld, D. P., R. H. Page and G. F. Pinder	-1995	33(1)	58-70
42	Presence of nonconvexity in groundwater concentration response functions	Journal of Water Resources Planning and Management-Asce	Ahlfeld, D. P. and M. P. Sprong	-1998	124(1)
43	Solution of the groundwater transport management problem by sequential relaxation	Advances in Water Resources	Ahlfeld, D. P., A. Zafirakou and R. G. Riefler	-1998	21(7)	591-604
44	Remediation of RDX- and HMX-contaminated groundwater using organic mulch permeable reactive barriers	Journal of Contaminant Hydrology	Ahmad, F., S. P. Schnitker and C. J. Newell	-2007	90(1-2)
45	Field scale DNAPLs transport under nonequilibrium sorption conditions	Journal of Environmental Science and Health Part a-Toxic/Hazardous Substances & Environmental Engineering	Ahmed, A. A. and D. Y. Chen	-2006	41(3)	273-290
46	Assessment of ground water pollution using multivariate statistical techniques in and around Municipal Solid Waste dumpsite : A case study from Autonagar, Hyderabad, Andhra Pradesh, India	Journal of the Indian Chemical Society	Ahmed, I., M. A. Malik, T. Rao and M. Satyanarayanan	-2013	90(9)	1403-1409
47	Ageing and structural effects on the sorption characteristics of Cd2+ by clinoptilolite and Y-type zeolite studied using isotope exchange technique	Journal of Hazardous Materials	Ahmed, I. A. M., S. D. Young and N. M. J. Crout	-2010	184(1-3)	574-584
48	Effect of Cr(VI) concentration on gas and particle production during iron oxidation in aqueous solutions containing Cl- ions	Environmental Technology	Ahn, H., H. Y. Jo, J. H. Ryu and Y. K. Koh	-2017	38(4)	467-473
49	Arsenic removal using steel manufacturing byproducts as permeable reactive materials in mine tailing containment systems	Water Research	Ahn, J. S., C. M. Chon, H. S. Moon and K. W. Kim	-2003	37(10)	2478-2488
50	Modified Fenton reaction for trichlorophenol dechlorination by enzymatically generated H2O2 and gluconic acid chelate	Chemosphere	Ahuja, D. K., L. G. Bachas and D. Bhattacharyya	-2007	66(11)	2193-2200
51	In-well air sparging efficiency in remediating the aquifer of a petroleum refinery site	Journal of Environmental Engineering and Science	Aivalioti, M. V. and E. L. Gidarakos	-2008	7(1)	71-82
52	Porous organoclay composite for the sorption of polycyclic aromatic hydrocarbons and pentachlorophenol from groundwater	Chemosphere	Ake, C. L., M. C. Wiles, H. J. Huebner, T. J. McDonald, D. Cosgriff, M. B. Richardson, K. C. Donnelly and T. D. Phillips	-2003	51(9)	835-844
53	Restoration of catchment water balance: Responses of clonal river red gum (Eucalyptus camaldulensis) to waterlogging	Restoration Ecology	Akilan, K., J. K. Marshall, A. L. Morgan, R. C. C. Farrell and D. T. Bell	-1997	5(2)	101-108
54	MODELING OF CONTAMINANT MOVEMENT NEAR PUMPING WELLS - SATURATED-UNSATURATED FLOW WITH PARTICLE TRACKING	Ground Water	Akindunni, F. F., R. W. Gillham, B. Conant and T. Franz	-1995	33(2)	264-274
55	Soil erosion and ground water pollution tradeoffs for nonirrigated farming systems	Journal of the American Water Resources Association	Akinsanmi, J. and G. M. Perry	-2002	38(1)	101-110
56	Effect of sorption assumptions on aquifer remediation designs	Ground Water	Aksoy, A. and T. B. Culver	-2000	38(2)	200-208
57	Impacts of physical and chemical heterogeneities on aquifer remediation design	Journal of Water Resources Planning and Management-Asce	Aksoy, A. and T. B. Culver	-2004	130(4)	311-320
58	How can plants manage polycyclic aromatic hydrocarbons? May these effects represent a useful tool for an effective soil remediation? A review	Clean Technologies and Environmental Policy	Alagic, S. C., B. S. Maluckov and V. B. Radojicic	-2015	17(3)	597-614
59	Parallel metaheuristics: recent advances and new trends	International Transactions in Operational Research	Alba, E., G. Luque and S. Nesmachnow	-2013	20(1)	1-48
60	In Situ Chemical Oxidation of RDX-Contaminated Groundwater with Permanganate at the Nebraska Ordnance Plant	Ground Water Monitoring and Remediation	Albano, J., S. D. Comfort, V. Zlotnik, T. Halihan, M. Burbach, C. Chokejaroenrat, S. Onanong and W. Clayton	-2010	30(3)	96-106
61	SEPARATION OF SOLUBLE PHENOLIC COMPOUNDS FROM OLIVE MILL WASTEWATER (OMW) USING MODIFIED SURFACTANT	Fresenius Environmental Bulletin	Al-Bawab, A., F. Alshawawreh, M. A. Abu-Dalo, N. A. F. Al-Rawashdeh and A. Bozeya	-2017	26(3)	1949-1958
62	Effect of biosurfactants on the aqueous solubility of PCE and TCE	Journal of Environmental Science and Health Part a-Toxic/Hazardous Substances & Environmental Engineering	Albino, J. D. and I. M. Nambi	-2009	44(14)	1565-1573
63	EXPERIMENTAL INVESTIGATIONS ON A TECHNICAL SOLUTION FOR AQUIFERS PROTECTION	Journal of Environmental Protection and Ecology	Alboiu, N. I., L. Bica, M. Degeratu, G. Bandoc and M. Golumbeanu	-2012	13(3)	1513-1520
64	Diversity of ribulose-1,5-bisphosphate carboxylase/oxygenase large-subunit genes from groundwater and aquifer microorganisms	Microbial Ecology	Alfreider, A., C. Vogt, D. Hoffmann and W. Babel	-2003	45(4)	317-328
65	Reliability Analysis Applied on Land Subsidence Effects of Groundwater Remediation: Probabilistic vs. Deterministic Approach	Water Resources Management	Alimonti, C., M. Lombardi, M. Cardarilli and E. Soldo	-2017	31(6)	1745-1758
66	OPTIMAL-CONTROL OF GROUNDWATER QUALITY MANAGEMENT - NONLINEAR-PROGRAMMING APPROACH	Journal of Water Resources Planning and Management-Asce	Alireza, S., R. E. Howitt and M. A. Marino	-1994	120(6)	962-982
67	Multi-scale experimental study of carbonated water injection: An effective process for mobilization and recovery of trapped oil	Fuel	Alizadeh, A. H., M. Khishvand, M. A. Ioannidis and M. Piri	-2014	132(219-235	219-235
68	Fluids' dynamics in transient air sparging of a heterogeneous unconfined aquifer	Environmental Earth Sciences	Al-Maamari, R. S., A. Hirayama, T. Shiga, M. N. Sueyoshi, M. Al-Shuely, O. A. E. Abdalla and A. R. Kacimov	-2011	63(6)	1189-1198
69	The Application of Air-sparging, Soil Vapor Extraction and Pump and Treat for Remediation of a Diesel-contaminated Fractured Formation	Energy Sources Part a-Recovery Utilization and Environmental Effects	Al-Maamari, R. S., A. Hirayama, M. N. Sueyoshi, O. A. E. Abdalla, A. S. Al-Bemani and M. R. Islam	-2009	31(11)	911-922
70	Use of Cotton as a Carbon Source for Denitrification in Biofilters for Groundwater Remediation	Water	Aloni, A. and A. Brenner	-2017	9(9)	11
71	Microbial Phosphorus Solubilization and Its Potential for Use in Sustainable Agriculture	Frontiers in Microbiology	Alori, E. T., B. R. Glick and O. O. Babalola	-2017	8(8)
72	Treatment of Organic Compounds by Activated Persulfate Using Nanoscale Zerovalent Iron	Industrial & Engineering Chemistry Research	Al-Shamsi, M. A. and N. R. Thomson	-2013	52(38)	13564-13571
73	Sediment load prediction by genetic algorithms	Advances in Engineering Software	Altunkaynak, A.	-2009	40(9)	928-934
74	Demonstration of pilot-scale pervaporation systems for volatile organic compound removal from a surfactant enhanced aquifer remediation fluid. I: Spiral wound membrane modules	Environmental Progress	Alvarez, F. R., L. M. Vane and L. Hitchens	-2001	20(1)	53-63
75	Comparison of a genetic algorithm and mathematical programming to the design of groundwater cleanup systems	Water Resources Research	Aly, A. H. and P. C. Peralta	-1999	35(8)	2415-2425
76	Optimal design of aquifer cleanup systems under uncertainty using a neural network and a genetic algorithm	Water Resources Research	Aly, A. H. and R. C. Peralta	-1999	35(8)	2523-2532
77	Assessment of meso scale zero valent iron catalyzed Fenton reaction in continuous-flow porous media for sustainable groundwater remediation	Chemical Engineering Journal	Ambika, S., M. Devasena and I. M. Nambi	-2018	334(264-272
78	Ground water pollution by roof runoff infiltration evidenced with multi-tracer experiments	Water Research	Ammann, A. A., E. Hoehn and S. Koch	-2003	37(5)	1143-1153
79	Substrate characterisation for a subsurface reactive barrier to treat colliery spoil leachate	Water Research	Amos, P. W. and P. L. Younger	-2003	37(1)	108-120
80	Sustainability assessment of groundwater remediation technologies based on multi-criteria decision making method	Resources Conservation and Recycling	An, D., B. D. Xi, J. Z. Ren, Y. Wang, X. P. Jia, C. He and Z. W. Li	-2017	119	36-46
81	A sustainability assessment methodology for prioritizing the technologies of groundwater contamination remediation	Journal of Cleaner Production	An, D., B. D. Xi, Y. Wang, D. Xu, J. Tang, L. C. Dong, J. Z. Ren and C. F. Pang	-2016	112	4647-4656
82	Removal of 1,4-Dioxane and Volatile Organic Compounds from Groundwater Using Ozone-Based Advanced Oxidation Process	Ozone-Science & Engineering	Andaluri, G. and R. Suri	-2017	39(6)	423-434
83	First principles investigations of Pd-on-Au nanostructures for trichloroethene catalytic removal from groundwater	Physical Chemistry Chemical Physics	Andersin, J. and K. Honkala	-2011	13(4)	1386-1394
84	Performance of different oxidants in the presence of oxisol: Remediation of groundwater contaminated by gasoline/ethanol blend	Chemical Engineering Journal	Andrade, L. N., S. F. Araujo, A. T. Matos, A. B. Henriques, L. C. Oliveira, P. P. Souza, P. Chagas, M. M. D. Leao and C. C. Amorim	-2017	308	428-437
85	Effects of sewage sludge application on heavy metal leaching from mine tailings impoundments	Bioresource Technology	Andres, N. F. and M. S. Francisco	-2008	99(16)	7521-7530
86	OPTIMIZATION OF THE PUMPING SCHEDULE IN AQUIFER REMEDIATION UNDER UNCERTAINTY	Water Resources Research	Andricevic, R. and P. K. Kitanidis	-1990	26(5)	875-885
87	Influence of a riparian wetland on nitrate and herbicides exported from an agricultural field	Journal of Agricultural and Food Chemistry	Angier, J. T., G. W. McCarty, C. P. Rice and K. Bialek	-2002	50(15)	4424-4429
88	Carbon balance of waste irrigated forest soils: A case study in north-west Germany	Landbauforschung Volkenrode	Anisimova, M. A., J. Rogasik and E. Schnug	-2001	51(4)	159-164
89	Performance enhancement of zero valent iron based systems using depassivators: Optimization and kinetic mechanisms	Water Research	Ansaf, K. V. K., S. Ambika and I. M. Nambi	-2016	102	436-444
90	Desalination of Water Using ZVI (Fe-0)	Water	Antia, D. D. J.	-2015	7(7)	3671-3831
91	Characterizing and predicting contaminant transport in the Newport Wellfield aquifer, Ohio	Geosciences Journal	Antonacci, T., E. S. Lee and Y. Kim	-2013	17(4)	465-477
92	Effects of sulfate ligand on uranyl carbonato surface species on ferrihydrite surfaces	Journal of Colloid and Interface Science	Arai, Y. and C. C. Fuller	-2012	365(1)	268-274
93	GROUNDWATER REMEDIATION USING SMART PUMP AND TREAT - DISCUSSION	Ground Water	Aral, M. M., M. L. Maslia and R. C. Williams	-1993	31(4)	680-681
94	Nanosized iron based permeable reactive barriers for nitrate removal - Systematic review	Physics and Chemistry of the Earth	Araujo, R., A. C. M. Castro, J. S. Baptista and A. Fiuza	-2016	94	29-34
95	Biodegradation of cis-1,2-dichloro-ethylene at low concentrations with methane-oxidizing bacteria in a biofilm reactor	Water Research	Arcangeli, J. P., E. Arvin, M. Mejlhede and F. R. Lauritsen	-1996	30(8)	1885-1893
96	Effectiveness of a physical barrier for contaminant control in an unconfined coastal plain aquifer: the case study of the former industrial site of Bagnoli (Naples, southern Italy)	Environmental Monitoring and Assessment	Arienzo, M., V. Allocca, F. Manna, M. Trifuoggi and L. Ferrara	-2015	187(12)	13
97	Co-contamination of water with chlorinated hydrocarbons and heavy metals: challenges and current bioremediation strategies	International Journal of Environmental Science and Technology	Arjoon, A., A. O. Olaniran and B. Pillay	-2013	10(2)	395-412
98	Evaluating the Subsurface Distribution of Zero-Valent Iron Using Magnetic Susceptibility	Ground Water Monitoring and Remediation	Arnason, J. G., M. Harkness and B. Butler-Veytia	-2014	34(2)	97-107
99	Polychlorinated ethane reaction with zero-valent zinc: pathways and rate control	Journal of Contaminant Hydrology	Arnold, W. A., W. P. Ball and A. L. Roberts	-1999	40(2)	183-200
100	The effect of temperature on toluene sorption by granular activated carbon and its use in permeable reactive barriers in cold regions	Cold Regions Science and Technology	Arora, M., I. Snape and G. W. Stevens	-2011	66(1)
101	Denitrification activity in the vadose zone beneath a sludge-amended semi-arid soil	Communications in Soil Science and Plant Analysis	Artiola, J. F.	-1997	28(9-10)	797-812
102	EFFECTS OF USING CONCRETE WASH WATER ON A FEW CHARACTERISTICS OF NEW CONCRETE	Environmental Engineering and Management Journal	Asadollahfardi, G., G. Tahmasabi, S. M. Nabi, H. Pouresfandyani and S. A. A. Hossieni	-2017	16(7)	1569-1575
103	SEQUENTIAL EXTRACTION OF CHROMIUM FROM CONTAMINATED AQUIFER SEDIMENTS	Ground Water Monitoring and Remediation	Asikainen, J. M. and N. P. Nikolaidis	-1994	14(2)	185-191
104	Immobilization of Metal Ions from Acid Mine Drainage by Coal Bottom Ash	Water Air and Soil Pollution	Asokbunyarat, V., E. D. van Hullebusch, P. N. L. Lens and A. P. Annachhatre	-2017	228(9)	10
105	Elitist Continuous Ant Colony Optimization Algorithm for Optimal Management of Coastal Aquifers	Water Resources Management	Ataie-Ashtiani, B. and H. Ketabchi	-2011	25(1)	165-190
106	Capture Zone of a Partially Penetrating Well with Skin Effects in Confined Aquifers	Transport in Porous Media	Ataie-Ashtiani, B., B. Shafei, H. Rashidian-Dezfouli and M. Mohamadzadeh	-2012	91(2)	437-457
107	Determination of Antimony in Zahedan Drinking Water	Asian Journal of Chemistry	Atashi, H., M. S. Shahemabadi and S. Salek	-2010	22(6)	4426-4430
108	Soil flushing: a review of the origin of efficiency variability	Reviews in Environmental Science and Bio-Technology	Atteia, O., E. D. Estrada and H. Bertin	-2013	12(4)	379-389
109	The humic acid analogue antraquinone-2,6-disulfonate (AQDS) serves as an electron shuttle in the electricity-driven microbial dechlorination of trichloroethene to cis-dichloroethene	Bioresource Technology	Aulenta, F., V. Di Maio, T. Ferri and M. Majone	-2010	101(24)	9728-9733
110	Optimal Removal of Heavy Metals Pollutants from Groundwater Using a Real Genetic Algorithm and Finite-Difference Method	Journal of Computing in Civil Engineering	Awad, A. R., I. Von Poser and M. T. Aboul-Ela	-2013	27(5)	522-533
111	Assessing of lead(III) capturing from contaminated wastewater using ligand doped conjugate adsorbent	Chemical Engineering Journal	Awual, M. R.	-2016	289	65-73
112	Algae as an electron donor promoting sulfate reduction for the bioremediation of acid rock drainage	Journal of Hazardous Materials	Ayala-Parra, P., R. Sierra-Alvarez and J. A. Field	-2016	317	335-343
113	Treatment of acid rock drainage using a sulfate-reducing bioreactor with zero-valent iron	Journal of Hazardous Materials	Ayala-Parra, P., R. Sierra-Alvarez and J. A. Field	-2016	308	97-105
114	Cometabolism of chlorinated solvents and binary chlorinated solvent mixtures using M-trichosporium OB3b PP358	Biotechnology and Bioengineering	Aziz, C. E., G. Georgiou and G. E. Speitel	-1999	65(1)	100-107
115	Bioremediation techniques-classification based on site of application: principles, advantages, limitations and prospects	World Journal of Microbiology & Biotechnology	Azubuike, C. C., C. B. Chikere and G. C. Okpokwasili	-2016	32(11)	18
116	Groundwater remediation design using multiscale genetic algorithms	Journal of Water Resources Planning and Management-Asce	Babbar, M. and B. S. Minsker	-2006	132(5)	341-350
117	Improving Groundwater Quality Management for the Sustainable Utilization of the Bangkok Aquifer System	International Journal of Water Resources Development	Babel, M. S., A. A. Rivas, A. Das Gupta and Y. Kataoka	-2012	28(2)	355-371
118	TEM study of Green Rust Sodium Sulphate (GR(NA,SO4)) Interacted with Neptunyl Ions (NpO2+)	Radiochimica Acta	Bach, D., B. C. Christiansen, D. Schild and H. Geckeis	-2014	102(4)	279-289
119	Characterization and performance of granular iron as reactive media for TCE degradation by permeable reactive barriers	Water Air and Soil Pollution	Baciocchi, R., M. R. Boni and L. D'Aprile	-2003	149(1-4)	211-226
120	Development of technical guidelines for the application of in-situ chemical oxidation to groundwater remediation	Journal of Cleaner Production	Baciocchi, R., L. D'Aprile, I. Innocenti, F. Massetti and J. Verginelli	-2014	77	47-55
121	Twenty years of global groundwater research: A Science Citation Index Expanded-based bibliometric survey (1993–2012)	Journal of Hydrology	Beibei Niu, Hugo A. Loáiciga, Zhen Wang, F. Benjamin Zhan, Song Hong	-2014	519	966-975
122	A model for estimating the value of sampling programs and the optimal number of samples for contaminated soil	Environmental Geology	Back, P. E.	-2007	52(3)	573-585
123	Activity of soil enzymes in constructed wetlands treated with swine wastewater	Ecological Engineering	Baddam, R., G. B. Reddy, C. Raczkowski and J. S. Cyrus	-2016	91	24-30
124	TCE reduction modeling in soil column: Effect of zero-valent iron, ferrous iron, and iron-reducing bacteria	Desalination and Water Treatment	Bae, Y. and J. W. Park	-2009	4(1-3)	229-232
125	Chaotic advection and enhanced groundwater remediation	Journal of Materials in Civil Engineering	Bagtzoglou, A. C. and P. M. Oates	-2007	19(1)	75-83
126	Treatment of groundwater containing Mn(II), Fe(II), As(III) and Sb(III) by bioaugmented quartz-sand filters	Water Research	Bai, Y. H., Y. Y. Chang, J. S. Liang, C. Chen and J. H. Qu	-2016	106	126-134
127	I&EC 14-Use of nanoscale zero-valent iron for groundwater remediation from theory to technical maturity	Abstracts of Papers of the American Chemical Society	Baig, R., M. Borda and F. Gheorghiu	-2008	235
128	Variations in capture-zone geometry of a partially penetrating pumping well in an unconfined aquifer	Ground Water	Bair, E. S. and T. D. Lahm	-1996	34(5)	842-852
129	Design considerations and applications for wetland treatment of high-nitrate waters	Water Science and Technology	Baker, L. A.	-1998	38(1)	389-395
130	How Effective Is Thermal Remediation of DNAPL Source Zones in Reducing Groundwater Concentrations?	Ground Water Monitoring and Remediation	Baker, R. S., S. G. Nielsen, G. Heron and N. Ploug	-2016	36(1)	38-53
131	Stochastic groundwater quality management: Role of spatial variability and conditioning	Water Resources Research	Bakr, M. I., C. B. M. te Stroet and A. Meijerink	-2003	39(4)	15
132	NMR imaging of nonaqueous-phase liquid dissolution in a porous medium	Aiche Journal	Baldwin, C. A. and L. F. Gladden	-1996	42(5)	1341-1349
133	THE EFFECT OF SMECTITE ON THE CORROSION OF IRON METAL	Clays and Clay Minerals	Balko, B. A., S. A. Bosse, A. E. Cade, E. F. Jones-Landry, J. E. Amonette and J. L. Daschbach	-2012	60(2)	136-152
134	A discovery-based experiment illustrating how iron metal is used to remediate contaminated groundwater	Journal of Chemical Education	Balko, B. A. and P. G. Tratnyek	-2001	78(12)	1661-1664
135	A diffusion-based interpretation of tetrachloroethene and trichloroethene concentration profiles in a groundwater aquitard	Water Resources Research	Ball, W. P., C. X. Liu, G. S. Xia and D. F. Young	-1997	33(12)	2741-2757
136	Surfactant systems for soil and aquifer remediation of JP4 jet fuel	Journal of Dispersion Science and Technology	Baran, J. R., G. A. Pope, W. H. Wade and V. Weerasooriya	-1996	17(2)	131-138
137	Development and applications of groundwater remediation technologies in the USA	Hydrogeology Journal	Barcelona, M. J.	-2005	13(1)	288-294
138	In situ lifetimes and kinetics of a reductive whey barrier and an oxidative one ORC barrier in the subsurface	Environmental Science & Technology	Barcelona, M. J. and G. B. Xie	-2001	35(16)	3378-3385
139	Coupling of polyhydroxybutyrate (PHB) and zero valent iron (ZVI) for enhanced treatment of chlorinated ethanes in permeable reactive barriers (PRBs)	Chemical Engineering Journal	Baric, M., M. Majone, M. Beccari and M. P. Papini	-2012	195	22-30
140	Polyhydroxyalkanoate (PHB) as a slow-release electron donor for advanced in situ bioremediation of chlorinated solvent-contaminated aquifers	New Biotechnology	Baric, M., L. Pierro, B. Pietrangeli and M. P. Papini	-2014	31(4)	377-382
141	Integrative analysis of Geobacter spp. and sulfate-reducing bacteria during uranium bioremediation	Biogeosciences	Barlett, M., K. Zhuang, R. Mahadevan and D. Lovley	-2012	9(3)	1033-1040
142	Identification of small-scale low and high permeability layers using single well forced-gradient tracer tests: Fluorescent dye imaging and modelling at the laboratory-scale	Journal of Contaminant Hydrology	Barns, G. L., S. F. Thornton and R. D. Wilson	-2015	172	84-99
143	Modelling the fate of oxidisable organic contaminants in groundwater	Advances in Water Resources	Barry, D. A., H. Prommer, C. T. Miller, P. Engesgaard, A. Brun and C. Zheng	-2002	25(8-12)	945-983
144	Performance of three resin-based materials for treating uranium-contaminated groundwater within a PRB	Journal of Hazardous Materials	Barton, C. S., D. I. Stewart, K. S. Morris and D. E. Bryant	-2004	116(3)	191-204
145	Toxic effect of methyl tert-butyl ether on growth of soil isolate Pseudomonas veronii T1/1	World Journal of Microbiology & Biotechnology	Bartos, P., M. Balazs, I. Kiss, Z. Bihari, O. Kelemen and I. Mecs	-2008	24(6)	875-878
146	PUMP-AND-TREAT ACCOMPLISHMENTS - A REVIEW OF THE EFFECTIVENESS OF GROUND-WATER REMEDIATION IN SANTA-CLARA VALLEY, CALIFORNIA	Ground Water Monitoring and Remediation	Bartow, G. and C. Davenport	-1995	15(2)	140-146
147	Solid phase studies and geochemical modelling of low-cost permeable reactive barriers	Journal of Hazardous Materials	Bartzas, G. and K. Komnitsas	-2010	183(1-3)	301-308
148	Laboratory evaluation of Fe-0 barriers to treat acidic leachates	Minerals Engineering	Bartzas, G., K. Komnitsas and I. Paspaliaris	-2006	19(5)	505-514
149	Conclusions from the permanent plot experiment at Gilat, Israel: long-term (35 Y) effects of manure and fertilizer on crop yield, soil fertility, N uptake, and solutes leaching in soil	Israel Journal of Plant Sciences	Bar-Yosef, B.	-2017	64(3-4)	124-135
150	Passive pan sampler for vadose zone leachate collection	Soil Science Society of America Journal	Barzegar, A. R., S. J. Herbert, A. M. Hashemi and C. S. Hu	-2004	68(3)	744-749
151	Determination of Hexavalent Chromium Reduction Using Cr Stable Isotopes: Isotopic Fractionation Factors for Permeable Reactive Barrier Materials	Environmental Science & Technology	Basu, A. and T. M. Johnson	-2012	46(10)	5353-5360
152	Flux-based assessment at a manufacturing site contaminated with trichloroethylene	Journal of Contaminant Hydrology	Basu, N. B., P. S. C. Rao, I. C. Poyer, M. D. Annable and K. Hatfield	-2006	86(1-2)	105-127
153	Temporal evolution of DNAPL source and contaminant flux distribution: Impacts of source mass depletion	Journal of Contaminant Hydrology	Basu, N. B., S. C. Rao, R. W. Falta, M. D. Annable, J. W. Jawitz and K. Hatfield	-2008	95(3-4)	93-109
154	KEY POLICY CHOICES IN GROUNDWATER QUALITY MANAGEMENT	Journal of Soil and Water Conservation	Batie, S. S. and P. L. Diebel	-1990	45(2)	194-197
155	The use of waste materials in the passive remediation of mine water pollution	Surveys in Geophysics	Batty, L. C. and P. L. Younger	-2004	25(1)	55-67
156	MULTI-OBJECTIVE OPTIMIZATION FOR THE DESIGN OF GROUNDWATER SUPPLY SYSTEMS UNDER UNCERTAIN PARAMETER DISTRIBUTION	Pacific Journal of Optimization	Bau, D. A. and J. Lee	-2011	7(3)	407-424
157	Stochastic management of pump-and-treat strategies using surrogate functions	Advances in Water Resources	Bau, D. A. and A. S. Mayer	-2006	29(12)	1901-1917
158	Data-worth analysis for multiobjective optimal design of pump-and-treat remediation systems	Advances in Water Resources	Bau, D. A. and A. S. Mayer	-2007	30(8)	1815-1830
159	Optimal design of pump-and-treat systems under uncertain hydraulic conductivity and plume distribution	Journal of Contaminant Hydrology	Bau, D. A. and A. S. Mayer	-2008	100(1-2)	30-46
160	(Bio-)remediation of VCHC contaminants in a Technosol under unsaturated conditions	Biodegradation	Baumgarten, W., H. Fleige, S. Peth and R. Horn	-2013	24(4)	455-469
161	Natural attenuation of xenobiotic organic compounds in a landfill leachate plume (Vejen, Denmark)	Journal of Contaminant Hydrology	Baun, A., L. A. Reitzel, A. Ledin, T. H. Christensen and P. L. Bjerg	-2003	65(3-4)	269-291
162	Computationally efficient stochastic optimization using multiple realizations	Advances in Water Resources	Bayer, P., C. M. Burger and M. Finkel	-2008	31(2)	399-417
163	Optimization of high-reliability-based hydrological design problems by robust automatic sampling of critical model realizations	Water Resources Research	Bayer, P., M. de Paly and C. M. Burger	-2010	46(18)
164	Evolutionary algorithms for the optimization of advective control of contaminated aquifer zones	Water Resources Research	Bayer, P. and M. Finkel	-2004	40(6)	19
165	Modelling of sequential groundwater treatment with zero valent iron and granular activated carbon	Journal of Contaminant Hydrology	Bayer, P. and M. Finkel	-2005	78(1-2)	129-146
166	Conventional and combined pump-and-treat systems under nonuniform background flow	Ground Water	Bayer, P. and M. Finkel	-2006	44(2)	234-243
167	Life cycle assessment of active and passive groundwater remediation technologies	Journal of Contaminant Hydrology	Bayer, P. and M. Finkel	-2006	83(3-4)	171-199
168	Optimization of concentration control by evolution strategies: Formulation, application, and assessment of remedial solutions	Water Resources Research	Bayer, P. and M. Finkel	-2007	43(2)	19
169	Combining pump-and-treat and physical barriers for contaminant plume control	Ground Water	Bayer, P., M. Finkel and G. Teutsch	-2004	42(6)	856-867
170	Cost-optimal contaminant plume management with a combination of pump-and-treat and physical barrier systems	Ground Water Monitoring and Remediation	Bayer, P., M. Finkel and G. Teutsch	-2005	25(2)	96-106
171	Technico-economic assessment of groundwater treatment by palladium-on-zeolite-catalyst in comparison to GAC fixed bed adsorbers	Water Science and Technology	Bayer, P. and C. Schuth	-2010	62(3)	708-718
172	EFFICIENCY OF ORGANIC/INORGANIC FIXED BEDS TO CLEAN UP SOLUTIONS LOADED WITH HEAVY METALS	Fresenius Environmental Bulletin	Bazdanis, G., D. Zaharaki and K. Komnitsas	-2012	21(8C)	2431-2435
173	Sustainability appraisal tools for soil and groundwater remediation: How is the choice of remediation alternative influenced by different sets of sustainability indicators and tool structures?	Science of the Total Environment	Beames, A., S. Broekx, R. Lookman, K. Touchant and P. Seuntjens	-2014	470	954-966
174	Optimization of pump-treat-inject (PTI) design for the remediation of a contaminated aquifer: multi-stage design with chance constraints	Journal of Contaminant Hydrology	Bear, J. and Y. W. Sun	-1998	29(3)	225-244
175	Arsenic Remediation Field Study Using a Sulfate Reduction and Zero-Valent Iron PRB	Ground Water Monitoring and Remediation	Beaulieu, B. and R. E. Ramirez	-2013	33(2)	85-94
176	Kinetic Constraints on the In-Situ Remediation of Soils Contaminated with Organic Chemicals	Environmental Science and Pollution Research	Beck, A. J. and K. C. Jones	-1995	2(4)	244-252
177	Reducing long-term remedial costs by transport modeling optimization	Ground Water	Becker, D., B. Minsker, R. Greenwald, Y. Zhang, K. Harre, K. Yager, C. M. Zheng and R. Peralta	-2006	44(6)	864-875
178	Titanium silicates, M3HTi4O4(SiO4)(3)center dot 4H(2)O (M = Na+, K+), with three-dimensional tunnel structures for the selective removal of strontium and cesium from wastewater solutions	Microporous Materials	Behrens, E. A. and A. Clearfield	-1997	11(1-2)	65-75
179	Assessment of a sodium nonatitanate and pharmacosiderite-type ion exchangers for strontium and cesium removal from DOE waste simulants	Environmental Science & Technology	Behrens, E. A., P. Sylvester and A. Clearfield	-1998	32(1)	101-107
180	Anthropogenic wetlands due to over-irrigation of desert areas: a challenging hydrogeological investigation with extensive geophysical input from TEM and MRS measurements	Hydrology and Earth System Sciences	Behroozmand, A. A., P. Teatini, J. B. Pedersen, E. Auken, O. Tosatto and A. V. Christiansen	-2017	21(3)	1527-1545
181	Risk mitigation by waste-based permeable reactive barriers for groundwater pollution control at e-waste recycling sites	Environmental Geochemistry and Health	Beiyuan, J., D. C. W. Tsang, A. C. K. Yip, W. H. Zhang, Y. S. Ok and X. D. Li	-2017	39(1)	75-88
182	Formulation of a Permeable Reactive Mixture for Groundwater Remediation Based on an Industrial Co-product: Permeability and Copper Retention Study	Waste and Biomass Valorization	Belhaj, E., Z. Lafhaj, K. Zakaria and G. Depelsenaire	-2015	6(2)	263-272
183	A sequential zero valent iron and aerobic biodegradation treatment system for nitrobenzene	Journal of Contaminant Hydrology	Bell, L. S., J. F. Devlin, R. W. Gillham and P. J. Binning	-2003	66(3-4)	201-217
184	The genome sequence of the obligately chemolithoautotrophic, facultatively anaerobic bacterium Thiobacillus denitfificans	Journal of Bacteriology	Beller, H. R., P. S. G. Chain, T. E. Letain, A. Chakicherla, F. W. Larimer, P. M. Richardson, M. A. Coleman, A. P. Wood and D. P. Kelly	-2006	188(4)	1473-1488
185	Study of the retention of heavy metals by natural material used as liners in landfills	Desalination	Bellir, K., M. Bencheikh-Lehocine, A. H. Meniai and N. Gherbi	-2005	185(1-3)	111-119
186	Effect of Temporal Changes in Air Injection Rate on Air Sparging Performance Groundwater Remediation	Groundwater	Ben Neriah, A. and A. Paster	-2016	54(6)	851-860
187	Applying short-duration pulses as a mean to enhance volatile organic compounds removal by air sparging	Journal of Contaminant Hydrology	Ben Neriah, A. and A. Paster	-2017	205(96-106
188	Polyphasic analysis of an Azoarcus-Leptothrix-dominated bacterial biofilm developed on stainless steel surface in a gasoline-contaminated hypoxic groundwater	Environmental Science and Pollution Research	Benedek, T., A. Tancsics, I. Szabo, M. Farkas, S. Szoboszlay, K. Fabian, G. Maroti and B. Kriszt	-2016	23(9)	9019-9035
189	Factors affecting air sparging remediation systems using field data and numerical simulations	Journal of Hazardous Materials	Benner, M. L., R. H. Mohtar and L. S. Lee	-2002	95(3)	305-329
190	Field and numerical analysis of in-situ air sparging: a case study	Journal of Hazardous Materials	Benner, M. L., S. M. Stanford, L. S. Lee and R. H. Mohtar	-2000	72(2-3)	217-236
191	In situ testing of metallic iron nanoparticle mobility and reactivity in a shallow granular aquifer	Journal of Contaminant Hydrology	Bennett, P., F. He, D. Y. Zhao, B. Aiken and L. Feldman	-2010	116(1-4)	35-46
192	Bekwaam, a model fit for reservoir design and management	Water Science and Technology	Benoist, A. P., A. G. Brinkman, P. van Diepenbeek and J. M. J. Waals	-1998	37(2)	269-276
193	THE EFFECT OF LANGMUIR SORPTION ON PUMP-AND-TREAT REMEDIATION OF A STRATIFIED AQUIFER	Journal of Contaminant Hydrology	Berglund, S.	-1995	18(3)	199-220
194	Aquifer remediation by pumping: A model for stochastic-advective transport with nonaqueous phase liquid dissolution	Water Resources Research	Berglund, S.	-1997	33(4)	649-661
195	PUMP-AND-TREAT REMEDIATION OF HETEROGENEOUS AQUIFERS - EFFECTS OF RATE-LIMITED MASS-TRANSFER	Ground Water	Berglund, S. and V. Cvetkovic	-1995	33(4)	675-685
196	Simulating the injection of micellar solutions to recover diesel in a sand column	Journal of Contaminant Hydrology	Bernardez, L. A., R. Therrien, R. Lefebvre and R. Martel	-2009	103(3-4)	99-108
197	Recent advances in surfactant-enhanced In-Situ Chemical Oxidation for the remediation of non-aqueous phase liquid contaminated soils and aquifers	Environmental Technology & Innovation	Besha, A. T., D. N. Bekele, R. Naidu and S. Chadalavada	-2018	9	303-322
198	Ca-alginate-entrapped nanoscale iron: arsenic treatability and mechanism studies	Journal of Nanoparticle Research	Bezbaruah, A. N., H. Kalita, T. Almeelbi, C. L. Capecchi, D. L. Jacob, A. G. Ugrinov and S. A. Payne	-2013	16(1)	10
199	Entrapment of iron nanoparticles in calcium alginate beads for groundwater remediation applications	Journal of Hazardous Materials	Bezbaruah, A. N., S. Krajangpan, B. J. Chisholm, E. Khan and J. J. E. Bermudez	-2009	166(2-3)	1339-1343
200	Luminol-Based Enhanced Chemiluminescence Assay for Quantification of Peroxidase and Hydrogen Peroxide in Aqueous Solutions: Effect of Reagent pH and Ionic Strength	Journal of Environmental Engineering	Bhandari, A., W. Kim and K. Hohn	-2010	136(10)	1147-1152
201	Assessment of groundwater quality of Lakshimpur district of Bangladesh using water quality indices, geostatistical methods, and multivariate analysis	Environmental Earth Sciences	Bhuiyan, M. A. H., M. Bodrud-Doza, A. Islam, M. A. Rakib, M. S. Rahman and A. L. Ramanathan	-2016	75(12)	23
202	Effects of Mixing Granular Iron with Sand on the Kinetics of Trichloroethylene Reduction	Ground Water Monitoring and Remediation	Bi, E. P., J. F. Devlin and B. Huang	-2009	29(2)	56-62
203	Transport and Kinetic Studies To Characterize Reactive and Nonreactive Sites on Granular Iron	Environmental Science & Technology	Bi, E. P., J. F. Devlin, B. Huang and R. Firdous	-2010	44(14)	5564-5569
204	Controlled Deposition of Particles in Porous Media for Effective Aquifer Nanoremediation	Scientific Reports	Bianco, C., J. E. P. Higuita, T. Tosco, A. Tiraferri and R. Sethi	-2017	7
205	A 3-dimensional micro- and nanoparticle transport and filtration model (MNM3D) applied to the migration of carbon-based nanomaterials in porous media	Journal of Contaminant Hydrology	Bianco, C., T. Tosco and R. Sethi	-2016	193	19-20
206	REMOVAL OF MANGANESE FROM AQUEOUS SOLUTIONS BY G4 POLY-AMIDOAMINE DENDRIMER ON POLY-ALUMINIUM CHLORIDE	Fresenius Environmental Bulletin	Biglari, H., M. J. Mohammadi, P. Morovati, Z. Doosti, Y. O. Khaniabadi, A. Nadali, S. Sobhanardakani and A. R. Yari	-2017	26(11)	6804-6811
207	Reactive Transport Modeling of ZVI Column Experiments for Nickel Remediation	Ground Water Monitoring and Remediation	Bilardi, S., R. T. Amos, D. W. Blowes, P. S. Calabro and N. Moraci	-2013	33(1)	97-104
208	Effect of Pumice and Sand on the Sustainability of Granular Iron Beds for the Aqueous Removal of Cu-II, Ni-II, and Zn-II	Clean-Soil Air Water	Bilardi, S., P. S. Calabro, S. Care, N. Moraci and C. Noubactep	-2013	41(9)	835-843
209	Improving the sustainability of granular iron/pumice systems for water treatment	Journal of Environmental Management	Bilardi, S., P. S. Calabro, S. Care, N. Moraci and C. Noubactep	-2013	121	133-141
210	Simultaneous removal of CUII, NIII and ZN(II) by a granular mixture of zero-valent iron and pumice in column systems	Desalination and Water Treatment	Bilardi, S., P. S. Calabro and N. Moraci	-2015	55(3)	767-776
211	Funnel-and-gate performance in a moderately heterogeneous flow domain	Ground Water Monitoring and Remediation	Bilbrey, L. C. and J. M. Shafer	-2001	21(3)	144-151
212	GROUND-WATER POLLUTION IN MICHIGAN	Sewage and Industrial Wastes	Billings, N.	-1950	22(12)	1596-1600
213	Hydrogeophysics: opportunities and challenges	Bollettino Di Geofisica Teorica Ed Applicata	Binley, A., G. Cassiani and R. Deiana	-2010	51(4)	267-284
214	Permeable reactive barrier technologies for groundwater remediation in Germany: Recent progress and new developments	Fresenius Environmental Bulletin	Birke, V., H. Burmeier and D. Rosenau	-2003	12(6)	623-628
215	Zero-valent iron-assisted autotrophic denitrification	Journal of Environmental Engineering-Asce	Biswas, S. and P. Bose	-2005	131(8)	1212-1220
216	Arsenite removal from waters by zero valent iron: Batch and column tests	Chemosphere	Biterna, M., L. Antonoglou, E. Lazou and D. Voutsa	-2010	78(1)
217	Enhanced solubilization and destruction of tetrachloroethylene by hydroxypropyl-beta-cyclodextrin and iron	Environmental Science & Technology	Bizzigotti, G. O., D. A. Reynolds and B. H. Kueper	-1997	31(2)	472-478
218	Analysis of aerial photography for nitrogen stress within corn fields	Agronomy Journal	Blackmer, T. M., J. S. Schepers, G. E. Varvel and G. E. Meyer	-1996	88(5)	729-733
219	Capillary bundle model for gravitational flow of emulsion through granular media and experimental validation	Chemical Engineering Science	Blaszczyk, M. M., J. P. Sek and L. Przybysz	-2016	155	415-427
220	Carbo-Iron (R)-Synthesis and stabilization of Fe(0)-doped colloidal activated carbon for in situ groundwater treatment	Chemical Engineering Journal	Bleyl, S., F. D. Kopinke and K. Mackenzie	-2012	191	588-595
221	MOISTURE AND SUCTION IN SANITARY LANDFILLS IN SEMIARID AREAS	Journal of Environmental Engineering-Asce	Blight, G. E., J. M. Ball and J. J. Blight	-1992	118(6)	865-877
222	Reductive defluorination of perfluorooctanoic acid by zero-valent iron and zinc: A DFT-based kinetic model	Chemical Engineering Journal	Blotevogel, J., R. J. Giraud and T. Borch	-2018	335	248-254
223	Treatment of inorganic contaminants using permeable reactive barriers	Journal of Contaminant Hydrology	Blowes, D. W., C. J. Ptacek, S. G. Benner, C. W. T. McRae, T. A. Bennett and R. W. Puls	-2000	45	123-137
224	Reactive solute transport modeling for the design and evaluation of permeable reactive barriers	Abstracts of Papers of the American Chemical Society	Blowes, D. W., C. J. Ptacek, K. U. Mayer, R. T. Amos, S. W. Jeen and B. Gibson	-2009	237
225	Treatment of inorganic contaminants using permeable reactive barriers	Journal of Contaminant Hydrology	Blowes., D. W., C. J. Ptacek., S. G. Benner., C. W. T. McRae., T. A. Bennett. and R. W. Puls.	-2000	45)	123-137
226	Pump-and-Treat Groundwater Remediation Using Chlorine/Ultraviolet Advanced Oxidation Processes	Ground Water Monitoring and Remediation	Boal, A. K., C. Rhodes and S. Garcia	-2015	35(2)	93-100
227	Application of First-Order and Monte Carlo Analysis in Watershed Water Quality Models	Water Resources Management	Bobba, A. G., V. P. Singh and L. Bengtsson	-1996	10(3)	219-240
228	A robust upscaling of the effective particle deposition rate in porous media	Journal of Contaminant Hydrology	Boccardo, G., E. Crevacore, R. Sethi and M. Icardi	-2018	212
229	Extraction rate problems lead to increased costs at pump-and-treat facilities: A call to improve reporting of rates	Ground Water Monitoring and Remediation	Boice, R.	-2002	22(2)	76-81
230	Mercury speciation analyses in HgCl2-contaminated soils and groundwater - Implications for risk assessment and remediation strategies	Water Research	Bollen, A., A. Wenke and H. Biester	-2008	42(1-2)	91-100
231	Probabilistic risk analysis of groundwater remediation strategies	Water Resources Research	Bolster, D., M. Barahona, M. Dentz, D. Fernandez-Garcia, X. Sanchez-Vila, P. Trinchero, C. Valhondo and D. M. Tartakovsky	-2009	45
232	Evaluation of ethyl tert-butyl ether biodegradation in a contaminated aquifer by compound-specific isotope analysis and in situ microcosms	Journal of Hazardous Materials	Bombach, P., N. Nagele, M. Rosell, H. H. Richnow and A. Fischer	-2015	286	100-106
233	Abiotic transformation of high explosives by freshly precipitated iron minerals in aqueous Fe-II solutions	Chemosphere	Boparai, H. K., S. D. Comfort, T. Satapanajaru, J. E. Szecsody, P. R. Grossl and P. J. Shea	-2010	79(8)	865-872
234	EVALUATION OF GROUNDWATER EXTRACTION FOR REMEDIATION OF PETROLEUM-CONTAMINATED AQUIFERS	Water Environment Research	Borden, R. C. and C. M. Kao	-1992	64(1)	28-36
235	Remediation of an aquifer polluted with dissolved tetrachloroethylene by an array of wells filled with activated carbon	Journal of Hazardous Materials	Bortone, I., A. Di Nardo, M. Di Natale, A. Erto, D. Musmarra and G. F. Santonastaso	-2013	260	914-920
236	Design of Permeable Adsorptive Barriers (PABs) for groundwater remediation by COMSOL Multi-physics simulations	Desalination and Water Treatment	Bortone, I., A. Erto, G. Santonastaso, A. Di Nardo, M. Di Natale and D. Musmarra	-2015	55(12)	3231-3240
237	Cellulose nanocrystal zero-valent iron nanocomposites for groundwater remediation	Environmental Science-Nano	Bossa, N., A. W. Carpenter, N. Kumar, C. F. de Lannoy and M. Wiesner	-2017	4(6)	1294-1303
238	Use of apatite and bone char for the removal of soluble radionuclides in authentic and simulated doe groundwater (Reprinted from Advances in Environmental Research, vol 3, pg 488-498, 2000)	Advances in Environmental Research	Bostick, W. D., R. J. Stevenson, R. J. Jarabek and J. L. Conca	-1999	3(4)	12
239	Perspectives of persistent organic pollutants (POPS) removal in an MBR pilot Dlant	Desalination	Bouju, H., G. Buttiglieri and F. Malpei	-2008	224(1-3)
240	In-Situ Groundwater Treatment Technology Using Biodegradation		Bouwer, E. J. and G. D. Cobb	-1987
241	Geophysical constraints on contaminant transport modeling in a heterogeneous fluvial aquifer	Journal of Contaminant Hydrology	Bowling, J. C., C. M. Zheng, A. B. Rodriguez and D. L. Harry	-2006	85(1-2)	72-88
242	Influence of Mg2+ on CaCO3 precipitation during subsurface reactive transport in a homogeneous silicon-etched pore network	Geochimica Et Cosmochimica Acta	Boyd, V., H. Yoon, C. Y. Zhang, M. Oostrom, N. Hess, B. Fouke, A. J. Valocchi and C. J. Werth	-2014	135	321-335
243	Reuse of concentrated animal feeding operation wastewater on agricultural lands	Journal of Environmental Quality	Bradford, S. A., E. Segal, W. Zheng, Q. Q. Wang and S. R. Hutchins	-2008	37(5)	S97-S115
244	Microbial degradation of chloroethenes in groundwater systems	Hydrogeology Journal	Bradley, P. M.	-2000	8(1)	104-111
245	Treatment of chlorobenzene-contaminated groundwater in a pilot-scale constructed wetland	Ecological Engineering	Braeckevelt, M., G. Mirschel, A. Wiessner, M. Rueckert, N. Reiche, C. Vogt, A. Schultz, H. Paschke, P. Kuschk and M. Kaestner	-2008	33(1)	45-53
246	Biodegradation of tetrachloroethene by chitin fermentation products in a continuous flow column system	Journal of Environmental Engineering-Asce	Brennan, R. A., R. A. Sanford and C. J. Werth	-2006	132(6)	664-673
247	THE EFFECT OF SURFACTANTS ON THE SORPTION PARTITION-COEFFICIENTS OF NAPHTHALENE ON AQUIFER SOILS	Water Science and Technology	Brickell, J. L. and T. M. Keinath	-1991	23(1-3)	455-463
248	Optimal groundwater remediation network design using selective membranes	Industrial & Engineering Chemistry Research	Bringas, E., R. Karuppiah, M. F. S. Roman, I. Ortiz and I. E. Grossmann	-2007	46(17)	5555-5569
249	Bottle-in-bag technique for gas sampling with analysis by autoheadspace GC	Environmental Science & Technology	Brixie, J. M., L. M. Neilson, B. J. Kim and B. F. Severin	-1997	31(4)	1224-1228
250	A METHOD FOR ESTIMATING FIELD-SCALE MASS-TRANSFER RATE PARAMETERS AND ASSESSING AQUIFER CLEANUP TIMES	Ground Water	Brogan, S. D. and R. M. Gailey	-1995	33(6)	997-1009
251	Changes in contaminant mass discharge from DNAPL source mass depletion: Evaluation at two field sites	Journal of Contaminant Hydrology	Brooks, M. C., A. L. Wood, M. D. Annable, K. Hatfield, J. Cho, C. Holbert, R. S. C. Rao, C. G. Enfield, K. Lynch and R. E. Smith	-2008	102(1-2)	140-153
252	SIMULATION OF SURFACTANT-ENHANCED AQUIFER REMEDIATION	Water Resources Research	Brown, C. L., G. A. Pope, L. M. Abriola and K. Sepehrnoori	-1994	30(11)	2959-2977
253	INSITU BIOREMEDIATION OF AQUIFERS CONTAINING POLYAROMATIC HYDROCARBONS	Journal of Hazardous Materials	Brubaker, G. R. and H. F. Stroo	-1992	32(2-3)	163-177
254	Surfactant-enhanced flushing of unsaturated porous media	Journal of Soil Contamination	Bruell, C. J., C. C. Barker, D. K. Ryan and J. W. Duggan	-1998	7(1)	47-71
255	RATE-LIMITED MASS-TRANSFER AND TRANSPORT OF ORGANIC SOLUTES IN POROUS-MEDIA THAT CONTAIN IMMOBILE IMMISCIBLE ORGANIC LIQUID	Water Resources Research	Brusseau, M. L.	-1992	28(1)	33-45
256	THE EFFECT OF POROUS-MEDIA HETEROGENEITY AND RATE-LIMITED DESORPTION ON PUMP-AND-TREAT REMEDIATION	Abstracts of Papers of the American Chemical Society	Brusseau, M. L.	-1993	205(108-ENVR
257	Evaluation of simple methods for estimating contaminant removal by flushing	Ground Water	Brusseau, M. L.	-1996	34(1)	19-22
258	Use of Historical Pump-and-Treat Data to Enhance Site Characterization and Remediation Performance Assessment	Water Air and Soil Pollution	Brusseau, M. L.	-2013	224(10)	6
259	Impact of In Situ Chemical Oxidation on Contaminant Mass Discharge: Linking Source-Zone and Plume-Scale Characterizations of Remediation Performance	Environmental Science & Technology	Brusseau, M. L., K. C. Carroll, T. Allen, J. Baker, W. DiGuiseppi, J. Hatton, C. Morrison, A. Russo and J. Berkompas	-2011	45(12)	5352-5358
260	Assessing contaminant-removal conditions and plume persistence through analysis of data from long-term pump-and-treat operations	Journal of Contaminant Hydrology	Brusseau, M. L. and Z. L. Guo	-2014	164	16-24
261	Assessing the impact of source-zone remediation efforts at the contaminant-plume scale through analysis of contaminant mass discharge	Journal of Contaminant Hydrology	Brusseau, M. L., J. Hatton and W. DiGuiseppi	-2011	126(3-4)	130-139
262	Assessing the Impact of Chlorinated-Solvent Sites on Metropolitan Groundwater Resources	Ground Water	Brusseau, M. L. and M. Narter	-2013	51(6)	828-832
263	Source-zone characterization of a chlorinated-solvent contaminated Superfund site in Tucson, AZ	Journal of Contaminant Hydrology	Brusseau, M. L., N. T. Nelson, Z. Zhang, J. E. Blue, J. Rohrer and T. Allen	-2007	90(1-2)	21-40
264	Effect of Nanoscale Zero-Valent Iron Treatment on Biological Reductive Dechlorination: A Review of Current Understanding and Research Needs	Critical Reviews in Environmental Science and Technology	Bruton, T. A., B. F. G. Pycke and R. U. Halden	-2015	45(11)	1148-1175
265	Removal of Inorganic Contaminants from Aqueous Solutions: Evaluation of the Remediation Efficiency and of the Environmental Impact of a Zero-Valent Iron Substrate	Water Air and Soil Pollution	Bruzzoniti, M. C. and S. Fiore	-2014	225(9)	14
266	Development of a functionalized polymer-coated silica for the removal of uranium from groundwater	Environmental Science & Technology	Bryant, D. E., D. I. Stewart, T. P. Kee and C. S. Barton	-2003	37(17)	4011-4016
267	Testing the suitability of metallic iron for environmental remediation: Discoloration of methylene blue in column studies	Chemical Engineering Journal	Btatkeu, B. D., K. Miyajima, C. Noubactep and S. Care	-2013	215	959-968
268	Characterizing the impact of MnO2 on the efficiency of Fe-0-based filtration systems	Chemical Engineering Journal	Btatkeu-K, B. D., H. Olvera-Vargas, J. B. Tchatchueng, C. Noubactep and S. Care	-2014	250	416-422
269	Risks from radionuclide migration to groundwater in the Chernobyl 30-km zone	Health Physics	Bugai, D. A., R. D. Waters, S. P. Dzhepo and A. S. Skalskij	-1996	71(1)
270	The cooling pond of the Chernobyl nuclear power plant: A groundwater remediation case history	Water Resources Research	Bugai, D. A., R. D. Waters, S. P. Dzhepo and A. S. Skalskij	-1997	33(4)	677-688
271	Effective adsorbent for arsenic removal: core/shell structural nano zero-valent iron/manganese oxide	Environmental Science and Pollution Research	Bui, T. H., C. Kim, S. P. Hong and J. Yoon	-2017	24(31)	24235-24242
272	Algorithmic funnel-and-gate system design optimization	Water Resources Research	Burger, C. M., P. Bayer and M. Finkel	-2007	43(8)	19
273	Initiating events, functional remediation, and assessment of risk to ecological resources	Ecological Indicators	Burger, J. and M. Gochfeld	-2016	71	32-40
274	Functional remediation components: A conceptual method of evaluating the effects of remediation on risks to ecological receptors	Journal of Toxicology and Environmental Health-Part a-Current Issues	Burger, J., M. Gochfeld, A. Bunn, J. Downs, C. Jeitner, T. Pittfield and J. Salisbury	-2016	79(21)	957-968
275	Thinking Outside the Boxcar: Effective and Sustainable Combined Remedies Using Single Application of Multifunctional Amendments	Ground Water Monitoring and Remediation	Burns, M., D. Carstens, E. Ghosh, R. Lewis, J. Zajdlik, A. M. Bakenne and R. N. De Tilly	-2017	37(1)	42-50
276	Laboratory experiments with heterogeneous reactions in mixed porous media	Journal of Environmental Engineering-Asce	Burris, D. R., K. Hatfield and N. L. Wolfe	-1996	122(8)	685-691
277	Evaluation of granular surfactant-modified/zeolite zero valent iron pellets as a reactive material for perchloroethylene reduction	Journal of Environmental Engineering-Asce	Burt, T. A., Z. H. Li and R. S. Bowman	-2005	131(6)	934-942
278	Investigations on mobility of carbon colloid supported nanoscale zero-valent iron (nZVI) in a column experiment and a laboratory 2D-aquifer test system	Environmental Science and Pollution Research	Busch, J., T. Meissner, A. Potthoff and S. E. Oswald	-2014	21(18)	10908-10916
279	Transport of carbon colloid supported nanoscale zero-valent iron in saturated porous media	Journal of Contaminant Hydrology	Busch, J., T. Meissner, A. Potthoff and S. E. Oswald	-2014	164	25-34
280	Biological versus mineralogical chromium reduction: potential for reoxidation by manganese oxide	Environmental Science-Processes & Impacts	Butler, E. C., L. X. Chen, C. M. Hansel, L. R. Krumholz, A. S. E. Madden and Y. Lan	-2015	17(11)	1930-1940
281	Micellar solubilization of nonaqueous phase liquid contaminants by nonionic surfactant mixtures: Effects of sorption, partitioning and mixing	Water Research	Butler, E. C. and K. F. Hayes	-1998	32(5)	1345-1354
282	Bromate analysis in groundwater and wastewater samples	Journal of Environmental Monitoring	Butler, R., L. Lytton, A. R. Godley, I. E. Tothill and E. Cartmell	-2005	7(10)	999-1006
283	Selection of a remediation scenario for a diesel-contaminated site using LCA	International Journal of Life Cycle Assessment	Cadotte, M., L. Deschenes and R. Samson	-2007	12(4)	239-251
284	Impact of Barium and Cadmium on Defluoridation by Calcite: Batch Reactor and Column Tests	Environmental Engineering Science	Cai, Q. Q., B. D. Turner, D. C. Sheng and S. Sloan	-2017	34(11)	792-804
285	Solving large nonconvex water resources management models using generalized benders decomposition	Operations Research	Cai, X. M., D. C. McKinney, L. S. Lasdon and D. W. Watkins	-2001	49(2)	235-245
286	A lumped parameter approach to model the treatment of organic contaminants by a granular iron filled fracture	Advances in Water Resources	Cai, Z. S., N. R. Thomson, R. D. Wilson and S. E. Oswald	-2006	29(4)	624-638
287	Increasing Confidence in Mass Discharge Estimates Using Geostatistical Methods	Ground Water	Cai, Z. S., R. D. Wilson, M. A. Cardiff and P. K. Kitanidis	-2011	49(2)	197-208
288	Assessing TCE Source Bioremediation by Geostatistical Analysis of a Flux Fence	Ground Water	Cai, Z. S., R. D. Wilson and D. N. Lerner	-2012	50(6)	908-917
289	Estimate of the optimum weight ratio in Zero-Valent Iron/Pumice granular mixtures used in permeable reactive barriers for the remediation of nickel contaminated groundwater	Journal of Hazardous Materials	Calabro, P. S., N. Moraci and P. Suraci	-2012	207	111-116
290	Heavy metal release due to aging effect during zero valent iron nanoparticles remediation	Water Research	Calderon, B. and A. Fullana	-2015	83	43474
291	Study of the presence of PCDDs/PCDFs on zero-valent iron nanoparticles	Chemosphere	Calderon, B., L. Lundin, I. Aracil and A. Fullana	-2017	169(361-368	361-368
292	Green Synthesis of Thin Shell Carbon-Encapsulated Iron Nanoparticles via Hydrothermal Carbonization	Acs Sustainable Chemistry & Engineering	Calderon, B., F. Smith, I. Aracil and A. Fullana	-2018	6(6)	7995-8002
293	Ground Water Pollution and the Bored Hole Latrine.	The Journal of Infectious Diseases	Caldwell, E.	-1937	61	148-183
294	On-site and in situ remediation technologies applicable to petroleum hydrocarbon contaminated sites in the Antarctic and Arctic	Polar Research	Camenzuli, D. and B. L. Freidman	-2015	34(19)
295	On-site and in situ remediation technologies applicable to metal-contaminated sites in Antarctica and the Arctic: a review	Polar Research	Camenzuli, D., B. L. Freidman, T. M. Statham, K. A. Mumford and D. B. Gore	-2014	33(15)
296	Managing legacy waste in the presence of cultural heritage at Wilkes Station, East Antarctica	Polar Record	Camenzuli, D., K. A. Fryirs, D. B. Gore and B. L. Freidman	-2015	51(2)	151-159
297	Composition, stability, and measurement of reduced uranium phases for groundwater bioremediation at Old Rifle, CO	Applied Geochemistry	Campbell, K. M., J. A. Davis, J. Bargar, D. Giammar, R. Bernier-Latmani, R. Kukkadapu, K. H. Williams, H. Veramani, K. U. Ulrich, J. Stubbs, S. Yabusaki, L. Figueroa, E. Lesher, M. J. Wilkins, A. Peacock and P. E. Long	-2011	26	S167-S169
298	Biogeochemical aspects of uranium mineralization, mining, milling, and remediation	Applied Geochemistry	Campbell, K. M., T. J. Gallegos and E. R. Landa	-2015	57	206-235
299	BENEFICIAL IMPACT OF PRECISION NUTRIENT MANAGEMENT ON THE ENVIRONMENT AND FUTURE-NEEDS	Communications in Soil Science and Plant Analysis	Campbell, L. C.	-1994	25(7-8)	889-908
300	Metal removal by pine bark compost using a permeable reactive barrier device at laboratory scale	Environmental Chemistry	Cancelo-Gonzalez, J., D. Martina-Prieto, D. Hernandez-Huerta and M. T. Barral	-2017	14(5)	310-318
301	LOGNORMAL KRIGING FOR THE ASSESSMENT OF RELIABILITY IN GROUNDWATER QUALITY-CONTROL OBSERVATION NETWORKS	Journal of Hydrology	Candela, L., R. A. Olea and E. Custodio	-1988	103(1-2)	67-84
302	Coupling Electrokinetics with Permeable Reactive Barriers of Zero-Valent Iron for Treating a Chromium Contaminated Soil	Separation Science and Technology	Cang, L., D. M. Zhou, D. Y. Wu and A. N. Alshawabkeh	-2009	44(10)	2188-2202
303	GROUNDWATER QUALITY MANAGEMENT	Journal American Water Works Association	Canter, L. W.	-1982	74(10)	521-527
304	ENVIRONMENTAL-IMPACT ASSESSMENTS FOR HAZARDOUS-WASTE LANDFILLS	Journal of Urban Planning and Development-Asce	Canter, L. W.	-1991	117(2)	59-76
305	MANAGEMENT OF WASTE IN RURAL AREAS OF GORJ COUNTY, ROMANIA	Environmental Engineering and Management Journal	Capatina, C. and C. M. Simonescu	-2008	7(6)	717-723
306	Efficient degradation of MtBE and other gasoline-originated compounds by means of a biological reactor of novel conception: two case studies in Italy and the USA	Water Science and Technology	Capodaglio, A. G., M. Suidan, A. D. Venosa and A. Callegari	-2010	61(3)	807-812
307	Biological groundwater denitrification systems: Lab-scale trials aimed at nitrous oxide production and emission assessment	Science of the Total Environment	Capodici, M., A. Avona, V. A. Laudicina and G. Viviani	-2018	630	462-468
308	Modelling methyl tertiary butyl ether and tertiary butyl alcohol biodegradation by a bacterial consortium	Mathematical and Computer Modelling of Dynamical Systems	Cappuyns, A. M., L. J. Debor, I. Y. Smets, D. Springael, L. Bastiaens and J. F. Van Impe	-2011	17(5)	491-500
309	Modelling of Depollution Process in an Aquifer through Injection and Extraction Wells and Treatment of Polluted Water at the Ground Surface	Revista De Chimie	Carabet, A., M. Ion, V. Pode, C. Florescu, C. Podoleanu and M. Crisan	-2009	60(4)	427-431
310	Hazardous Continuation Backward in Time in Nonlinear Parabolic Equations, and an Experiment in Deblurring Nonlinearly Blurred Imagery	Journal of Research of the National Institute of Standards and Technology	Carasso, A. S.	-2013	118	199-217
311	Reconstructing the past from imprecise knowledge of the present: Effective non-uniqueness in solving parabolic equations backward in time	Mathematical Methods in the Applied Sciences	Carasso, A. S.	-2013	36(3)	249-261
312	Cost optimization of DNAPL source and plume remediation under uncertainty using a semi-analytic model	Journal of Contaminant Hydrology	Cardiff, M., X. Y. Liu, P. K. Kitanidis, J. Parker and U. Kim	-2010	113(1-4)	25-43
313	Seismic reflection and ground-penetrating radar imaging of a shallow aquifer	Geophysics	Cardimona, S. J., W. P. Clement and K. Kadinsky-Cade	-1998	63(4)	1310-1317
314	BIODEGRADATION PATHWAY PREDICTION OF POPs (PERSISTENT ORGANIC POLLUTANTS) AND BIOBARRIER TREATMENT	Dyna-Colombia	Cardona, S. and E. Suarez	-2010	77(163)	115-123
315	Modeling the Permeability Loss of Metallic Iron Water Filtration Systems	Clean-Soil Air Water	Care, S., R. Crane, P. S. Calabro, A. Ghauch, E. Temgoua and C. Noubactep	-2013	41(3)	275-282
316	Anaerobic ethylene glycol degradation by microorganisms in poplar and willow rhizospheres	Biodegradation	Carnegie, D. and J. A. Ramsay	-2009	20(4)	551-558
317	Predicting longevity of iron permeable reactive barriers using multiple iron deactivation models	Journal of Contaminant Hydrology	Carniato, L., G. Schoups, P. Seuntjens, T. Van Nooten, Q. Simons and L. Bastiaens	-2012	142	93-108
318	Potential use of ultrafiltration for groundwater remediation and aqueous speciation of Co-60 and Cs-137 from a contaminated area	Water Air and Soil Pollution	Caron, F., S. Laurin, C. Simister, C. Jacques and G. Mankarios	-2007	178(1-4)	121-130
319	Biofilm imaging in porous media by laboratory X-Ray tomography: Combining a non-destructive contrast agent with propagation-based phase-contrast imaging tools	Plos One	Carrel, M., M. A. Beltran, V. L. Morales, N. Derlon, E. Morgenroth, R. Kaufmann and M. Holzner	-2017	12(7)	18
320	OPTIMAL-CONTROL APPROACH FOR SEDIMENTATION CONTROL IN ALLUVIAL RIVERS	Journal of Water Resources Planning and Management-Asce	Carriaga, C. C. and L. W. Mays	-1995	121(6)	408-417
321	Arsenic removal by discontinuous ZVI two steps system for drinking water production at household scale	Water Research	Casentini, B., F. T. Falcione, S. Amalfitano, S. Fazi and S. Rossetti	-2016	106	135-145
322	Gamma-radiolysis and ozonolysis of polycyclic aromatic hydrocarbons (PAHs) in solution	Journal of Radioanalytical and Nuclear Chemistry	Cataldo, F. and Y. Keheyan	-2006	267(3)	679-683
323	Optimal sampling for the estimation of dispersion parameters in soil columns using an Iterative Genetic Algorithm	Environmental Modelling & Software	Catania, F. and O. Paladino	-2009	24(1)	115-123
324	PROBLEM OF NONPOINT SOURCE AGRICULTURAL WATER-POLLUTION - TOWARD A HYPOTHETICAL FEDERAL LEGISLATIVE SOLUTION	Water Resources Bulletin	Caulfield, H. P.	-1991	27(3)	447-452
325	Toxicity assessment of a dye industry treatment sludge	Waste Management & Research	Celebi, S. and S. Kendir	-2002	20(6)	541-545
326	Remediation of water contamination using catalytic technologies	Applied Catalysis B-Environmental	Centi, G. and S. Perathoner	-2003	41(1-2)	15-29
327	Dechlorination of pentachloroethane by commercial Fe and ferruginous smectite	Chemosphere	Cervini-Silva, J., R. A. Larson, J. Wu and J. W. Stucki	-2002	47(9)	971-976
328	Optimal design of an in-situ bioremediation system using support vector machine and particle swarm optimization	Journal of Contaminant Hydrology	Ch, S., D. Kumar, R. K. Prasad and S. Mathur	-2013	151	105-116
329	Discussion of "Multiobjective Groundwater Remediation System Design Using Coupled Finite-Element Model and Nondominated Sorting Genetic Algorithm II" by Arpita Mondal, T. I. Eldho, and V. V. S. Gurunadha Rao	Journal of Hydrologic Engineering	Chakrabarty, D. and T. S. Singh	-2011	16(8)	696-697
330	Examining India's Groundwater Quality Management	Environmental Science & Technology	Chakraborti, D., B. Das and M. T. Murrill	-2011	45(1)	27-33
331	Non-similar solutions for mixed convection along a wedge embedded in a porous medium saturated by a non-Newtonian nanofluid Natural convection dominated regime	International Journal of Numerical Methods for Heat & Fluid Flow	Chamkha, A. J., M. Rashad and R. S. R. Gorla	-2014	24(7)	1471-1486
332	ROBUSTNESS OF THE MULTIPLE REALIZATION METHOD FOR STOCHASTIC HYDRAULIC AQUIFER MANAGEMENT	Water Resources Research	Chan, N.	-1993	29(9)	3159-3167
333	PARTIAL INFEASIBILITY METHOD FOR CHANCE-CONSTRAINED AQUIFER MANAGEMENT	Journal of Water Resources Planning and Management-Asce	Chan, N.	-1994	120(1)	70-89
334	Characterization of titanium dioxide nanoparticle removal in simulated drinking water treatment processes	Science of the Total Environment	Chang, H. H., T. J. Cheng, C. P. Huang and G. S. Wang	-2017	601	886-894
335	Effect of connectivity and wettability on the relative permeability of NAPLs	Environmental Geology	Chang, L. C., H. H. Chen, H. Y. Shan and J. P. Tsai	-2009	56(7)	1437-1447
336	Optimal planning of a dynamic pump-treat-inject groundwater remediation system	Journal of Hydrology	Chang, L. C., H. J. Chu and C. T. Hsiao	-2007	342(3-4)	295-304
337	Integration of Optimal Dynamic Control and Neural Network for Groundwater Quality Management	Water Resources Management	Chang, L. C., H. J. Chu and C. T. Hsiao	-2012	26(5)	1253-1269
338	Dynamic optimal ground water remediation including fixed and operation costs	Ground Water	Chang, L. C. and C. T. Hsiao	-2002	40(5)	481-490
339	OPTIMAL TIME-VARYING PUMPING RATES FOR GROUNDWATER REMEDIATION - APPLICATION OF A CONSTRAINED OPTIMAL-CONTROL ALGORITHM	Water Resources Research	Chang, L. C., C. A. Shoemaker and P. L. F. Liu	-1992	28(12)	3157-3173
340	HAZARDOUS-WASTE SOURCE-REDUCTION STUDY WITH TREATED GROUNDWATER RECYCLING	Environmental Progress	Chang, L. Y. and B. J. McCoy	-1993	12(3)	218-225
341	Filter Media for Nutrient Removal in Natural Systems and Built Environments: II-Design and Application Challenges	Environmental Engineering Science	Chang, N. B., M. Wanielista and A. Daranpob	-2010	27(9)	707-720
342	Linear Programming Method for Investigating the Disposal Histories and Locations of Pollutant Sources in an Aquifer	Journal of Environmental Informatics	Chang, S. Y. and F. R. Kashani	-2009	13(1)
343	Analytical solution for groundwater flow in an anisotropic sloping aquifer with arbitrarily located multiwells	Journal of Hydrology	Chang, Y. C. and H. D. Yeh	-2007	347(1-2)	143-152
344	Stochastically optimal considering groundwater management land subsidence	Journal of Water Resources Planning and Management-Asce	Chang, Y. L., T. L. Tsai, J. C. Yang and Y. K. Tung	-2007	133(6)	486-498
345	Behavior of a chlorinated ethene plume following source-area treatment with Fenton's reagent	Ground Water Monitoring and Remediation	Chapelle, F. H., P. M. Bradley and C. C. Casey	-2005	25(2)	131-141
346	CALCULATION OF POLLUTANT REMOVAL DURING GROUNDWATER RESTORATION WITH ADSORPTION AND ION-EXCHANGE	Water Resources Research	Charbeneau, R. J.	-1982	18(4)	1117-1125
347	Arsenic in shallow, reducing groundwaters in southern Asia: An environmental health disaster	Elements	Charlet, L. and D. A. Polya	-2006	2(2)	91-96
348	Remediation of Uranium-contaminated Groundwater by Sorption onto Hydroxyapatite Derived from Catfish Bones	Water Air and Soil Pollution	Chattanathan, S. A., T. P. Clement, S. R. Kanel, M. O. Barnett and N. Chatakondi	-2013	224(2)	9
349	Polymeric conditioners effects on leaching of nitrogen fertilizers in soil columns	Journal of Environmental Science and Health Part a-Toxic/Hazardous Substances & Environmental Engineering	Chatzoudis, G. K. and F. P. Rigas	-1998	33(5)	765-782
350	Elevated Iron in Drinking Water around the Villages of Kali river (East), Meerut, UP, India	Vegetos	Chaudhary, R. and A. Kumar	-2009	22(2)	117-120
351	Analytical characterisation of nanoscale zero-valent iron: A methodological review	Analytica Chimica Acta	Chekli, L., B. Bayatsarmadi, R. Sekine, B. Sarkar, A. M. Shen, K. G. Scheckel, W. Skinner, R. Naidu, H. K. Shon, E. Lombi and E. Donner	-2016	903	13-35
352	Physical-chemical treatment of groundwater contaminated by leachate from surface disposal of uranium tailings	Journal of Environmental Engineering-Asce	Chellam, S. and D. A. Clifford	-2002	128(10)	942-952
353	CiteSpace II: Detecting and Visualizing Emerging Trends and Transient Patterns in Scientific Literature	JOURNAL OF THE AMERICAN SOCIETY FOR INFORMATION SCIENCE AND TECHNOLOGY	Chen, C.	-2006	57(3)	359-377
354	A many-body dissipative particle dynamics study of fluid-fluid spontaneous capillary displacement	Rsc Advances	Chen, C., K. J. Lu, X. F. Li, J. F. Dong, J. T. Lu and L. Zhuang	-2014	4(13)	6545-6555
355	Adsorption of 4-chlorophenol and aniline by nanosized activated carbons	Chemical Engineering Journal	Chen, C. Y., X. H. Geng and W. L. Huang	-2017	327	941-952
356	A design solution of PRB with multispecies transport based on a multi-domain system	Environmental Earth Sciences	Chen, H. L., E. Park and C. Hu	-2018	77(18)	7
357	Toward Sustainable Brownfield Redevelopment Using Life-Cycle Thinking	Sustainability	Chen, I. C., Y. C. Tsai and H. W. Ma	-2016	8(10)	15
358	Oxidative degradation of diclofenac by thermally activated persulfate: implication for ISCO	Environmental Science and Pollution Research	Chen, J. B., Y. J. Qian, H. M. Liu and T. Y. Huang	-2016	23(4)	3824-3833
359	Conservative solute approximation to the transport of a remedial reagent in a vertical circulation flow field	Journal of Hydrology	Chen, J. S., C. S. Jang, C. T. Cheng and C. W. Liu	-2010	390(3-4)	155-168
360	Analysis of contaminant transport towards a partially penetrating extraction well in an anisotropic aquifer	Hydrological Processes	Chen, J. S., C. L. Wu and C. W. Liu	-2010	24(15)	2125-2136
361	Passivation of zero-valent iron by denitrifying bacteria and the impact on trichloroethene reduction in groundwater	Water Science and Technology	Chen, L., S. Jin, P. H. Fallgren, F. Liu and P. J. S. Colberg	-2013	67(6)	1254-1259
362	Electrochemical depassivation of zero-valent iron for trichloroethene reduction	Journal of Hazardous Materials	Chen, L., S. Jin, P. H. Fallgren, N. G. Swoboda-Colberg, F. Liu and P. J. S. Colberg	-2012	239	265-269
363	Using vertical circulation wells for partitioning tracer tests and remediation of DNAPLs	Ground Water Monitoring and Remediation	Chen, L. and R. C. Knox	-1997	17(3)	161-168
364	Bimetallic iron-aluminum particles for dechlorination of carbon tetrachloride	Chemosphere	Chen, L. H., C. C. Huang and H. L. Lien	-2008	73(5)	692-697
365	Formation of chukanovite in simulated groundwater containing CO32	Environmental Technology	Chen, R., J. Chen, M. Hong and W. J. Zhang	-2016	37(21)	2786-2792
366	Nanoscale zero-valent iron@mesoporous hydrated silica core-shell particles with enhanced dispersibility, transportability and degradation of chlorinated aliphatic hydrocarbons	Chemical Engineering Journal	Chen, S., J. Bedia, H. Li, L. Y. Ren, F. Naluswata and C. Belver	-2018	343	619-628
367	Effects of chemical oxidation on sorption and desorption of PAHs in typical Chinese soils	Environmental Pollution	Chen, W., L. Hou, X. L. Luo and L. Y. Zhu	-2009	157(6)	1894-1903
368	Reactive tracer tests to predict dense nonaqueous phase liquid dissolution dynamics in laboratory flow chambers	Environmental Science & Technology	Chen, X. and J. W. Jawitz	-2008	42(14)	5285-5291
369	Hydrodechlorination of polychlorinated biphenyls in contaminated soil from an e-waste recycling area, using nanoscale zerovalent iron and Pd/Fe bimetallic nanoparticles	Environmental Science and Pollution Research	Chen, X., X. Y. Yao, C. N. Yu, X. M. Su, C. F. Shen, C. Chen, R. L. Huang and X. H. Xu	-2014	21(7)	5201-5210
370	Pump-and-treat method to remove nitrate from groundwater with liquor as the carbon source	Environmental Earth Sciences	Chen, Y. D., Y. P. Cheng, Y. P. Jiang, Y. N. Yan, Z. T. Liu, Q. L. Tong and Z. S. Sun	-2017	76(11)	7
371	Electrocatalytic hydrodehalogenation of atrazine in aqueous solution by Cu@Pd/Ti catalyst	Chemosphere	Chen, Y. L., L. Xiong, X. N. Song, W. K. Wang, Y. X. Huang and H. Q. Yu	-2015	125	57-63
372	An analytical solution for one-dimensional contaminant diffusion through multi-layered system and its applications	Environmental Geology	Chen, Y. M., H. J. Xie, H. Ke and R. P. Chen	-2009	58(5)	1083-1094
373	Integrated subsurface modeling and risk assessment of petroleum-contaminated sites in western Canada	Journal of Environmental Engineering-Asce	Chen, Z. and G. H. Huang	-2003	129(9)	858-872
374	Hybrid fuzzy-stochastic modeling approach for assessing environmental risks at contaminated groundwater systems	Journal of Environmental Engineering-Asce	Chen, Z., G. H. Huang and A. Chakma	-2003	129(1)	79-88
375	Characteristics and kinetics of hexavalent chromium reduction by gallic acid in aqueous solutions	Water Science and Technology	Chen, Z. F., Y. S. Zhao and Q. Li	-2015	71(11)	1694-1700
376	Influence of Fe(III) on Cr(VI) Reduction by Organic Reducing Substances from Sugarcane Molasses	Water Air and Soil Pollution	Chen, Z. F., Y. S. Zhao and Q. Li	-2016	227(1)	8
377	WELL FLOW MODELS FOR VARIOUS NUMERICAL METHODS	International Journal of Numerical Analysis and Modeling	Chen, Z. X. and Y. Q. Zhang	-2009	6(3)	375-388
378	Emerging trends in regenerative medicine: a scientometric analysis in CiteSpace	Expert Opin. Biol. Ther.	Chen., C., Z. Hu., S. Liu. and H. Tseng.	-2012	12(5)	593-608
379	The Structure and Dynamics of Co-Citation Clusters: A Multiple-Perspective Co-Citation Analysis	Journal of the American Society for Information Science and Technology	Chen., C., F. Ibekwe-SanJuan. and J. Hou.	-2010	61(7)	1386-1409
380	Impact of mineral micropores on transport and fate of organic contaminants: A review	Journal of Contaminant Hydrology	Cheng, H. F., E. D. Hu and Y. A. Hu	-2012	129	80-90
381	Multipass membrane air-stripping (MAS) for removing volatile organic compounds (VOCs) from surfactant micellar solutions	Journal of Hazardous Materials	Cheng, H. F., Y. N. Hu, J. Luo and D. A. Sabatini	-2009	170(2-3)	1070-1078
382	Solvent extraction for separating micellar-solubilized contaminants and anionic surfactants	Environmental Science & Technology	Cheng, H. F., D. A. Sabatini and T. C. G. Kibbey	-2001	35(14)	2995-3001
383	Removing pentachlorophenol from water using a nanoscale zero-valent iron/H2O2 system	Chemosphere	Cheng, R., C. Cheng, G. H. Liu, X. Zheng, G. Q. Li and J. Li	-2015	141	138-143
384	Nanoscale Fe-0 Particles for Pentachlorophenol Removal from Aqueous Solution: Temperature Effect and Particles Transformation	Journal of Nanoscience and Nanotechnology	Cheng, R., X. Zheng, P. Liu and J. L. Wang	-2014	14(9)	6941-6949
385	Analytical closed-form solutions for assessing pumping cycles, times, and costs required for NAPL remediation	Environmental Geology	Chesnaux, R.	-2008	55(7)	1381-1388
386	Surfactant dissolution and mobilization of LNAPL contaminants in aquifers	Environmental Monitoring and Assessment	Chevalier, L. R.	-2003	84(1-2)	19-33
387	Comparison of primary and secondary surfactant flushing to enhance LNAPL recovery	Soil & Sediment Contamination	Chevalier, L. R., T. Morris, C. Allen, V. Lazarowitz and L. Fektenberg	-2000	9(5)	425-448
388	Literature review of 2-D laboratory experiments in NAPL flow, transport, and remediation	Journal of Soil Contamination	Chevalier, L. R. and J. Petersen	-1999	8(1)	149-167
389	Aqueous phase permeability in the region of discontinuous NAPL	Journal of Soil Contamination	Chevalier, L. R. and R. B. Wallace	-1997	6(4)	409-424
390	Impact of surfactant on configuration of petroleum hydrocarbon lens	Journal of Soil Contamination	Chevalier, L. R., R. B. Wallace and D. C. Wiggert	-1998	7(3)	395-414
391	Abiotic degradation of nitrates using zero-valent iron and electrokinetic processes	Environmental Engineering Science	Chew, C. F. and T. C. Zhang	-1999	16(5)	389-401
392	Concomitant Microbial Generation of Palladium Nanoparticles and Hydrogen To Immobilize Chromate	Environmental Science & Technology	Chidambaram, D., T. Hennebel, S. Taghavi, J. Mast, N. Boon, W. Verstraete, D. van der Lelie and J. P. Fitts	-2010	44(19)	7635-7640
393	Field demonstration of surfactant-enhanced solubilization of DNAPL at Dover Air Force Base, Delaware	Journal of Contaminant Hydrology	Childs, J., E. Acosta, M. D. Annable, M. C. Brooks, C. G. Enfield, J. H. Harwell, M. Hasegawa, R. C. Knox, P. S. C. Rao, D. A. Sabatini, B. Shiau, E. Szekeres and A. L. Wood	-2006	82(1-2)
394	Bayesian Chance-Constrained Hydraulic Barrier Design under Geological Structure Uncertainty	Groundwater	Chitsazan, N., H. V. Pham and F. T. C. Tsai	-2015	53(6)	908-919
395	Uncertainty Segregation and Comparative Evaluation in Groundwater Remediation Designs: A Chance-Constrained Hierarchical Bayesian Model Averaging Approach	Journal of Water Resources Planning and Management	Chitsazan, N. and F. T. C. Tsai	-2015	141(3)	11
396	Hybrid-Optimization Algorithm for the Management of a Conjunctive-Use Project and Well Field Design	Ground Water	Chiu, Y. C., T. Nishikawa and P. Martin	-2012	50(1)	103-117
397	Kinetics of in situ surfactant soil flushing at moderate washing conditions	Korean Journal of Chemical Engineering	Cho, D. and H. S. Kim	-2002	19(5)	783-790
398	Interaction of beta-cyclodextrin with lipophilic ring compounds deposited in a sandy soil matrix during flushing	Korean Journal of Chemical Engineering	Cho, D., S. H. Youn and I. H. Rhee	-2004	21(2)	389-397
399	The potential and realistic hazards after a solar-driven chemical treatment of benzene using a health risk assessment at a gas station site in Korea	Journal of Environmental Science and Health Part a-Toxic/Hazardous Substances & Environmental Engineering	Cho, I. H. and S. W. Chang	-2008	43(1)	86-97
400	Degradation of PCE, TCE and 1,1,1-TCA by nanosized FePd bimetallic particles under various experimental conditions	Chemosphere	Cho, Y. and S. I. Choi	-2010	81(7)	940-945
401	Uptake of cadmium, copper, and lead by microporous synthetic Na-birnessite	Journal of Porous Materials	Cho, Y., S. Jang, Y. Kim, S. Komarneni and S. Kim	-2011	18(1)	125-131
402	Reductive dechlorination and biodegradation of 2,4,6-trichlorophenol using sequential permeable reactive barriers: Laboratory studies	Chemosphere	Choi, J. H., Y. H. Kim and S. J. Choi	-2007	67(8)	1551-1557
403	Reductive denitrification using zero-valent iron and bimetallic iron	Environmental Technology	Choi, J. H., W. S. Shin, S. J. Choi and Y. H. Kim	-2009	30(9)	939-946
404	Effective adsorptive removal of 2,4,6-trinitrotoluene and hexahydro-1,3,5-trinitro-1,3,5-triazine by pseudographitic carbon: kinetics, equilibrium and thermodynamics	Environmental Chemistry	Choi, J. S., J. R. Koduru, L. P. Lingamdinne, J. K. Yang and Y. Y. Chang	-2018	15(1-2)	100-112
405	Improving the Sweeping Efficiency of Permanganate into Low Permeable Zones To Treat TCE: Experimental Results and Model Development	Environmental Science & Technology	Chokejaroenrat, C., N. Kananizadeh, C. Sakulthaew, S. Comfort and Y. S. Li	-2013	47(22)	13031-13038
406	Treating Methyl Orange in a Two-Dimensional Flow Tank by In Situ Chemical Oxidation Using Slow-Release Persulfate Activated with Zero-Valent Iron	Environmental Engineering Science	Chokejaroenrat, C., C. Sakulthaew, T. Satapanajaru, T. Tikhamram, A. Pho-Ong and T. Mulseesuk	-2015	32(12)	1007-1015
407	Unintentional contaminant transfer from groundwater to the vadose zone during source zone remediation of volatile organic compounds	Journal of Contaminant Hydrology	Chong, A. D. and K. U. Mayer	-2017	204
408	Oxidative transformation of iron monosulfides and pyrite in estuarine sediments: Implications for trace metals mobilisation	Journal of Environmental Management	Choppala, G., R. Bush, E. Moon, N. Ward, Z. H. Wang, N. Bolan and L. Sullivan	-2017	186	158-166
409	Correlation between nitrate contamination and ground water pollution potential	Ground Water	Chowdhury, S. H., A. E. Kehew and R. N. Passero	-2003	41(6)	735-745
410	Arsenic and chromium removal by mixed magnetite-maghemite nanoparticles and the effect of phosphate on removal	Journal of Environmental Management	Chowdhury, S. R. and E. K. Yanful	-2010	91(11)	2238-2247
411	Containment of groundwater contamination plumes: minimizing drawdown by aligning capture wells parallel to regional flow	Journal of Hydrology	Christ, J. A. and M. N. Goltz	-2004	286(1-4)	52-68
412	Development and application of an analytical model to aid design and implementation of in situ remediation technologies	Journal of Contaminant Hydrology	Christ, J. A., M. N. Goltz and J. Q. Huang	-1999	37(3-4)	295-317
413	Comparison of two-dimensional and three-dimensional simulations of dense nonaqueous phase liquids (DNAPLs): Migration and entrapment in a nonuniform permeability field	Water Resources Research	Christ, J. A., L. D. Lemke and L. M. Abriola	-2005	41(1)	12
414	Estimating mass discharge from dense nonaqueous phase liquid source zones using upscaled mass transfer coefficients: An evaluation using multiphase numerical simulations	Water Resources Research	Christ, J. A., C. A. Ramsburg, K. D. Pennell and L. M. Abriola	-2006	42(11)	13
415	Predicting DNAPL mass discharge from pool-dominated source zones	Journal of Contaminant Hydrology	Christ, J. A., C. A. Ramsburg, K. D. Pennell and L. M. Abriola	-2010	114(1-4)	18-34
416	Natural attenuation: A feasible approach to remediation of ground water pollution at landfills?	Ground Water Monitoring and Remediation	Christensen, T. H., P. L. Bjerg and P. Kjeldsen	-2000	20(1)	69-77
417	A five-year performance review of field-scale, slow-release permanganate candles with recommendations for second-generation improvements	Chemosphere	Christenson, M., A. Kambhu, J. Reece, S. Comfort and L. Brunner	-2016	150	239-247
418	Using slow-release permanganate candles to remove TCE from a low permeable aquifer at a former landfill	Chemosphere	Christenson, M. D., A. Kambhu and S. D. Comfort	-2012	89(6)	680-687
419	THE ROLE AND SIGNIFICANCE OF WOODY BIOMASS PLANTATIONS IN SWEDISH AGRICULTURE	Forestry Chronicle	Christersson, L., L. Sennerbyforsse and L. Zsuffa	-1993	69(6)	687-693
420	Stabilization of Iron (Micro) Particles with Polyhydroxybutyrate for In Situ Remediation Applications	Applied Sciences-Basel	Chronopoulou, L., C. Palocci, F. Valentino, I. Pettiti, S. Waclawek, M. Cernik and M. P. Papini	-2016	6(12)	9
421	Acoustically enhanced multicomponent NAPL ganglia dissolution in water saturated packed columns	Environmental Science & Technology	Chrysikopoulos, C. V. and E. T. Vogler	-2004	38(10)	2940-2945
422	A comparative evaluation of hexavalent chromium treatment in contaminated soil by calcium polysulfide and green-tea nanoscale zero-valent iron	Journal of Hazardous Materials	Chrysochoou, M., C. P. Johnston and G. Dahal	-2012	201	33-42
423	Adaptive Kriging surrogate model for the optimization design of a dense non-aqueous phase liquid-contaminated groundwater remediation process	Water Science and Technology-Water Supply	Chu, H. B. and W. X. Lu	-2015	15(2)	263-270
424	Optimization design based on ensemble surrogate models for DNAPLs-contaminated groundwater remediation	Journal of Water Supply Research and Technology-Aqua	Chu, H. B. and W. X. Lu	-2015	64(6)	697-707
425	Application of Optimal Control and Fuzzy Theory for Dynamic Groundwater Remediation Design	Water Resources Management	Chu, H. J. and L. C. Chang	-2009	23(4)	647-660
426	Permeable reactive barrier using atomized slag material for treatment of contaminants from landfills	Geosciences Journal	Chung, H. I., S. K. Kim, Y. S. Lee and J. Yu	-2007	11(2)	137-145
427	A new method for remedial treatment of contaminated clayey soils by electrokinetics coupled with permeable reactive barriers	Electrochimica Acta	Chung, H. I. and M. Lee	-2007	52(10)	3427-3431
428	1,3-Dinitrobenzene reductive degradation by alkaline ascorbic acid - Reaction mechanisms, degradation pathways and reagent optimization	Chemosphere	Ciou, C. and C. Liang	-2017	166	482-488
429	Uncertainty and data worth analysis for the hydraulic design of funnel-and-gate systems in heterogeneous aquifers	Water Resources Research	Cirpka, O. A., C. M. Burger, W. Nowak and M. Finkel	-2004	40(11)	12
430	Systematic comparison of the size, surface characteristics and colloidal stability of zero valent iron nanoparticles pre- and post-grafted with common polymers	Colloids and Surfaces a-Physicochemical and Engineering Aspects	Cirtiu, C. M., T. Raychoudhury, S. Ghoshal and A. Moores	-2011	390(1-3)	95-104
431	Origin and fate of industrial ammonium in anoxic ground water - (15)N evidence for anaerobic oxidation (anammox)	Ground Water Monitoring and Remediation	Clark, I., R. Timlin, A. Bourbonnais, K. Jones, D. Lafleur and K. Wickens	-2008	28(3)	73-82
432	Enhanced aqueous solubilization of tetrachloroethylene by a rhamnolipid biosurfactant	Journal of Colloid and Interface Science	Clifford, J. S., M. A. Ioannidis and R. L. Legge	-2007	305(2)	361-365
433	Assessment of sepiolite as a low-cost adsorbent for phenanthrene and pyrene removal: Kinetic and equilibrium studies	Ecological Engineering	Cobas, M., L. Ferreira, M. A. Sanroman and M. Pazos	-2014	70	287-294
434	Approaches to modelling coupled flow and reaction in a 2D cementation experiment	Advances in Water Resources	Cochepin, B., L. Trotignon, O. Bildstein, C. I. Steefel, V. Lagneau and J. Van der Lee	-2008	31(12)	1540-1551
435	Stochastic injection-strategy optimization for the preliminary assessment of candidate geological storage sites	Hydrogeology Journal	Cody, B. M., D. Bau and A. Gonzalez-Nicolas	-2015	23(6)	1229-1245
436	Zero valent iron remediation of a mixed brominated ethene contaminated groundwater	Journal of Contaminant Hydrology	Cohen, E. L., B. M. Patterson, A. J. McKinley and H. Prommer	-2009	103(3-4)	109-118
437	Field Scale Mobility and Transport Manipulation of Carbon-Supported Nanoscale Zerovalent Iron in Fractured Media	Environmental Science & Technology	Cohen, M. and N. Weisbrod	-2018	52(14)	7849-7858
438	Transport of iron nanoparticles through natural discrete fractures	Water Research	Cohen, M. and N. Weisbrod	-2018	129	375-383
439	CONSTRUCTED WETLAND TREATMENT OF NITRATES: REMOVAL EFFECTIVENESS AND COST EFFICIENCY	Journal of the American Water Resources Association	Collins, A. R. and N. Gillies	-2014	50(4)	898-908
440	Modelling the fate of styrene in a mixed petroleum hydrocarbon plume	Journal of Contaminant Hydrology	Colombani, N., M. Mastrocicco, A. Gargini, G. B. Davis and H. Prommer	-2009	105(1-2)	38-55
441	Fate of arsenic, phosphate and ammonium plumes in a coastal aquifer affected by saltwater intrusion	Journal of Contaminant Hydrology	Colombani, N., M. Mastrocicco, H. Prommer, C. Sbarbati and M. Petitta	-2015	179	116-131
442	Stabilization of highly concentrated suspensions of iron nanoparticles using shear-thinning gels of xanthan gum	Water Research	Comba, S. and R. Sethi	-2009	43(15)	3717-3726
443	Treatment of a suspension of PCB contaminated soil using iron nanoparticles and electric current	Journal of Environmental Management	Comes, H. I., L. M. Ottosen, A. B. Ribeiro and C. Dias-Ferreira	-2015	151	550-555
444	The option to abandon: Stimulating innovative groundwater remediation technologies characterized by technological uncertainty	Science of the Total Environment	Compernolle, T., S. Van Passel, K. Huisman and P. Kort	-2014	496	63-74
445	Bioremediation: How to deal with removal efficiency uncertainty? An economic application	Journal of Environmental Management	Compernolle, T., S. Van Passel and L. Lebbe	-2013	127	77-85
446	The Value of Groundwater Modeling to Support a Pump and Treat Design	Ground Water Monitoring and Remediation	Compernolle, T., S. Van Passel and L. Lebbe	-2013	33(3)	111-118
447	GROUNDWATER REMEDIATION AND THE COST EFFECTIVENESS OF PHYTOREMEDIATION	International Journal of Phytoremediation	Compernolle, T., S. Van Passel, N. Weyens, J. Vangronsveld, L. Lebbe and T. Thewys	-2012	14(9)	861-877
448	EFFECT OF WELL-SCREEN PLACEMENT ON RECOVERY OF VERTICALLY STRATIFIED CONTAMINANTS	Ground Water	Conant, B., F. F. Akindunni and R. W. Gillham	-1995	33(3)	445-457
449	In situ electrochemical reactions for phenolic groundwater remediation	Abstracts of Papers of the American Chemical Society	Cong, Y. Q., Z. C. Wu, M. H. Zhou, Q. Ye and T. N. Tan	-2003	225	U815-U815
450	Application of natural resource valuation concepts for development of sustainable remediation plans for groundwater	Journal of Environmental Management	Connor, J. A., S. Paquette, T. McHugh, E. Gie, M. Hemingway and G. Bianchi	-2017	204	721-729
451	VISUALIZATION OF RESIDUAL ORGANIC LIQUID TRAPPED IN AQUIFERS	Water Resources Research	Conrad, S. H., J. L. Wilson, W. R. Mason and W. J. Peplinski	-1992	28(2)	467-478
452	Effect of nanoparticles on the shrinkage properties of clay	Engineering Geology	Coo, J. L., Z. P. S. So and C. W. W. Ng	-2016	213	84-88
453	The impact of swine lagoon seepage on shallow groundwater quality: Groundwater remediation through lagoon closure and pumping	Transactions of the Asabe	Cook, M. J., J. M. Hathaway and R. O. Evans	-2008	51(3)	891-900
454	Grey-Iron Foundry Slags As Reactive Media for Removing Trichloroethylene from Groundwater	Environmental Science & Technology	Cope, D. B. and C. H. Benson	-2009	43(1)	169-175
455	Atrazine sorption and fate in a Ultisol from humid tropical Brazil	Chemosphere	Correia, F. V., A. Macrae, L. R. G. Guilherme and T. Langenbach	-2007	67(5)	847-854
456	Biotreatment of surfactant flush wastewater from wood treatment soil	Journal of Environmental Engineering-Asce	Cort, T. L., S. K. Park, C. Wozniak and A. R. Bielefeldt	-2006	132(1)	112-119
457	A FUNCTIONAL-MODEL OF SOLUTE TRANSPORT THAT ACCOUNTS FOR BYPASS	Journal of Environmental Quality	Corwin, D. L., B. L. Waggoner and J. D. Rhoades	-1991	20(3)	647-658
458	Solute transport in fine sandy loam soil under different flow rates	Agricultural Water Management	Costa, J. L. and L. Prunty	-2006	83(1-2)	111-118
459	EVALUATION OF THE POTENTIAL TO DISPOSE OF SEWAGE-SLUDGE .1. SOIL HYDRAULIC AND OVERLAND-FLOW PROPERTIES OF PINUS PLANTATIONS IN QUEENSLAND	Australian Journal of Soil Research	Costantini, A., R. J. Loch, S. F. Glanville and D. N. Orange	-1995	33(6)	1041-1052
460	Impact of edible oil injection on the permeability of aquifer sands	Journal of Contaminant Hydrology	Coulibaly, K. M. and R. C. Borden	-2004	71(1-4)	219-237
461	Transport of edible oil emulsions in clayey sands: One-dimensional column results and model development	Journal of Hydrologic Engineering	Coulibaly, K. M., C. M. Long and R. C. Borden	-2006	11(3)	230-237
462	Influence of Precipitates on Hydraulic Performance of Permeable Reactive Barrier Filters	International Journal of Geomechanics	Courcelles, B., A. Modaressi-Farahmand-Razavi, D. Gouvenot and A. Esnault-Filet	-2011	11(2)	142-151
463	Partitioning of ethoxylated nonionic surfactants in water/NAPL systems: Effects of surfactant and NAPL properties	Environmental Science & Technology	Cowell, M. A., T. C. G. Kibbey, J. B. Zimmerman and K. F. Hayes	-2000	34(8)	1583-1588
464	Analytical expressions for the hydraulic design of continuous permeable reactive barriers	Advances in Water Resources	Craig, J. R., A. J. Rabideau and R. Suribhatla	-2006	29(1)	99-111
465	Do natural biofilm impact nZVI mobility and interactions with porous media? A column study	Science of the Total Environment	Crampon, M., J. Hellal, C. Mouvet, G. Wille, C. Michel, A. Wiener, J. Braun and P. Ollivier	-2018	610	709-719
466	ELEMENTAL METALS FOR ENVIRONMENTAL REMEDIATION: LESSONS FROM HYDROMETALLURGY	Fresenius Environmental Bulletin	Crane, R. A. and C. Noubactep	-2012	21(5)	1192-1196
467	Effects of emulsion viscosity during surfactant-enhanced soil flushing in porous media	Journal of Soil Contamination	Crawford, S. C., C. J. Bruell, D. K. Ryan and J. W. Duggan	-1997	6(4)	355-370
468	Considerations on main factors which take part in nitrate contamination of ground water in Spain with relationship to other EU countries	Fertilizer Research	Criado, S. R.	-1996	43(1-3)	203-207
469	Water level measurement locations for coastal aquifer management	Journal of Water Resources Planning and Management-Asce	Criminisi, A. and T. Tucciarelli	-2003	129(1)	49-58
470	A methodology to determine optimal transmissivity measurement locations in groundwater quality management models with scarce field information	Water Resources Research	Criminisi, A., T. Tucciarelli and G. P. Karatzas	-1997	33(6)	1265-1274
471	An integrated GIS-based tool for aquifer test analysis	Environmental Earth Sciences	Criollo, R., V. Velasco, E. Vazquez-Sune, A. Serrano-Juan, M. Alcaraz and A. Garcia-Gil	-2016	75(5)	11
472	Stimulating in situ denitrification in an aerobic, highly permeable municipal drinking water aquifer	Journal of Contaminant Hydrology	Critchley, K., D. L. Rudolph, J. F. Devlin and P. C. Schillig	-2014	171	66-80
473	Biotreatment and bioassessment of heavy metal removal by sulphate reducing bacteria in fixed bed reactors	Water Research	Cruz Viggi, C., F. Pagnanelli, A. Cibati, D. Uccelletti, C. Palleschi and L. Toro	-2010	44(1)	151-158
474	Sulphate bioreduction for the treatment of polluted waters: solid versus liquid organic substrates	Journal of Chemical Technology and Biotechnology	Cruz Viggi, C., F. Pagnanelli and L. Toro	-2009	84(6)	859-863
475	Degradation of ethylbenzene in aqueous solution by sodium percarbonate activated with EDDS-Fe(III) complex	Chemical Engineering Journal	Cui, H., X. G. Gu, S. G. Lu, X. R. Fu, X. Zhang, G. Y. Fu, Z. F. Qiu and Q. Sui	-2017	309	80-88
476	Dynamic optimal ground water remediation by granular activated carbon	Journal of Water Resources Planning and Management-Asce	Culver, T. B. and G. W. Shenk	-1998	124(1)	59-64
477	DYNAMIC OPTIMAL-CONTROL FOR GROUNDWATER REMEDIATION WITH FLEXIBLE MANAGEMENT PERIODS	Water Resources Research	Culver, T. B. and C. A. Shoemaker	-1992	28(3)	629-641
478	OPTIMAL-CONTROL FOR GROUNDWATER REMEDIATION BY DIFFERENTIAL DYNAMIC-PROGRAMMING WITH QUASI-NEWTON APPROXIMATIONS	Water Resources Research	Culver, T. B. and C. A. Shoemaker	-1993	29(4)	823-831
479	Dynamic optimal ground-water reclamation with treatment capital costs	Journal of Water Resources Planning and Management-Asce	Culver, T. B. and C. A. Shoemaker	-1997	123(1)	23-29
480	Rapid immobilisation of U(VI) by Eucalyptus bark: Adsorption without reduction	Applied Geochemistry	Cumberland, S. A., S. A. Wilson, B. Etschmann, P. Kappen, D. Howard, D. Paterson and J. Brugger	-2018	96
481	Use of iron-based technologies in contaminated land and groundwater remediation: A review	Science of the Total Environment	Cundy, A. B., L. Hopkinson and R. L. D. Whitby	-2008	400(1-3)	42-51
482	Groundwater cleanup: The optimization perspective (a literature review)	Engineering Optimization	Cunha, M. D.	-2002	34(6)	689-702
483	Effects of starvation on bacterial transport through porous media	Advances in Water Resources	Cunningham, A. B., R. R. Sharp, F. Caccavo and R. Gerlach	-2007	30(6-7)	1583-1592
484	Injection-extraction treatment well pairs: An alternative to permeable reactive barriers	Ground Water	Cunningham, J. A. and M. Reinhard	-2002	40(6)	599-607
485	Use of temporal moments to investigate the effects of nonuniform grain-size distribution on the transport of sorbing solutes	Water Resources Research	Cunningham, J. A. and P. V. Roberts	-1998	34(6)	1415-1425
486	Visualising a Stochastic Model of Californian Water Resources Using Sankey Diagrams	Water Resources Management	Curmi, E., R. Fenner, K. Richards, J. M. Allwood, B. Bajzelj and G. M. Kopec	-2013	27(8)	3035-3050
487	Evaluation of the utility of bacterial extracellular polymers for treatment of metal-contaminated soils: Polymer persistence, mobility, and the influence of lead	Water Research	Czajka, D. R., L. W. Lion, M. L. Shuler and W. C. Ghiorse	-1997	31(11)	2827-2839
488	Reactive barriers with fly ash zeolites for in situ groundwater remediation	Applied Clay Science	Czurda, K. A. and R. Haus	-2002	21(1-2)	13-20
489	An integrated simulation and optimization approach for managing human health risks of atmospheric pollutants by coal-fired power plants	Journal of the Air & Waste Management Association	Dai, C., X. H. Cai, Y. Cai, H. Guo, W. Sun, Q. Tan and G. Huang	-2014	64(6)	704-720
490	A simulation-based fuzzy possibilistic programming model for coal blending management with consideration of human health risk under uncertainty	Applied Energy	Dai, C., X. H. Cai, Y. P. Cai and G. H. Huang	-2014	133(1-13)
491	Effect of groundwater inorganics on the reductive dechlorination of TCE by zero-valent iron	Water Air and Soil Pollution	D'Andrea, P., K. C. K. Lai, P. Kjeldsen and I. M. C. Lo	-2005	162(1-4)	401-420
492	Organic materials retain high proportion of protons, iron and aluminium from acid sulphate soil drainage water with little subsequent release	Environmental Science and Pollution Research	Dang, T., L. M. Mosley, R. Fitzpatrick and P. Marschner	-2016	23(23)	23582-23592
493	PH dependence of carbon tetrachloride reductive dechlorination by magnetite	Environmental Science & Technology	Danielsen, K. M. and K. F. Hayes	-2004	38(18)	4745-4752
494	An efficient catalytic degradation of trichloroethene in a percarbonate system catalyzed by ultra-fine heterogeneous zeolite supported zero valent iron-nickel bimetallic composite	Applied Catalysis a-General	Danish, M., X. G. Gu, S. G. Lu, M. L. Brusseau, A. Ahmad, M. Naqvi, U. Farooq, W. Q. Zaman, X. R. Fu and Z. W. Miao	-2017	531	177-186
495	Effect of solution matrix and pH in Z-nZVI-catalyzed percarbonate system on the generation of reactive oxygen species and degradation of 1,1,1-trichloroethane	Water Science and Technology-Water Supply	Danish, M., X. G. Gu, S. G. Lu, U. Farooq, A. Ahmad, M. Naqvi, X. Zhang, X. R. Fu and Y. F. Xue	-2017	17(6)	1568-1578
496	Degradation of chlorinated organic solvents in aqueous percarbonate system using zeolite supported nano zero valent iron (Z-nZVI) composite	Environmental Science and Pollution Research	Danish, M., X. G. Gu, S. G. Lu and M. Naqvi	-2016	23(13)	13298-13307
497	Role of reactive oxygen species and effect of solution matrix in trichloroethylene degradation from aqueous solution by zeolite-supported nano iron as percarbonate activator	Research on Chemical Intermediates	Danish, M., X. G. Gu, S. G. Lu, M. H. Xu, X. Zhang, X. R. Fu, Y. F. Xue, Z. W. Miao, M. Naqvi and M. Nasir	-2016	42(9)	6959-6973
498	The Effect of Chelating Agents on Enhancement of 1,1,1-Trichloroethane and Trichloroethylene Degradation by Z-nZVI-Catalyzed Percarbonate ProcessL	Water Air and Soil Pollution	Danish, M., X. G. Gu, S. G. Lu, X. Zhang, X. R. Fu, Y. F. Xue, Z. W. Miao, A. Ahmad, M. Naqvi and A. S. Qureshi	-2016	227(9)	14
499	Optimization of hexavalent chromium removal from aqueous solution using acid-modified granular activated carbon as adsorbent through response surface methodology	Korean Journal of Chemical Engineering	Daoud, W., T. Ebadi and A. Fahimifar	-2015	32(6)	1119-1128
500	Removal of hexavalent chromium from aqueous solutions using micro zero-valent iron supported by bentonite layer	Water Science and Technology	Daoud, W., T. Ebadi and A. Fahimifar	-2015	71(5)	667-674
501	Regeneration of acid-modified activated carbon used for removal of toxic metal hexavalent chromium from aqueous solution by electro kinetic process	Desalination and Water Treatment	Daoud, W., T. Ebadi and A. Fahimifar	-2016	57(15)	7009-7020
502	Polymer-enhanced DNAPL flushing, from low-permeability media: An experimental study	Ground Water Monitoring and Remediation	Darwish, M. I. M., J. E. McCray, P. K. Currie and P. L. J. Zitha	-2003	23(2)	92-101
503	Development of multiobjective management models for coastal aquifers	Journal of Water Resources Planning and Management-Asce	Das, A. and B. Datta	-1999	125(2)	76-87
504	Hydrodynamic modelling for groundwater flow through permeable reactive barriers	Hydrological Processes	Das, D. B.	-2002	16(17)	3393-3418
505	Urban ground water pollution: A case study in Cuttack city, India	Ground Water Monitoring and Remediation	Das, J., R. K. Sahoo and B. K. Sinha	-2002	22(3)	95-103
506	DENTAL FLUOROSIS AMONG CHILDREN IN LAXMISAGAR VILLAGE, BANKURA DISTRICT, WEST BENGAL, INDIA	Fluoride	Das, K., U. Dey, P. Roy, K. C. Pal and N. K. Mondal	-2013	46(4)	230-233
507	Synergistic application of four remedial techniques at an industrial site	Ground Water Monitoring and Remediation	Dasch, J. M., A. S. Abdul, D. N. Rai, T. L. Gibson and N. Grosvenor	-1997	17(3)	194-209
508	Chance-constrained optimal monitoring network design for pollutants in ground water	Journal of Water Resources Planning and Management-Asce	Datta, B. and S. D. Dhiman	-1996	122(3)	180-188
509	Inverse modeling of partitioning interwell tracer tests: A streamline approach	Water Resources Research	Datta-Gupta, A., S. Yoon, D. W. Vasco and G. A. Pope	-2002	38(6)	22
510	A case study of DNAPL remediation in northeastern Brazil	Journal of Environmental Science and Health Part a-Toxic/Hazardous Substances & Environmental Engineering	Daus, A. D., B. Kent and G. C. B. Mosquera	-2001	36(8)	1505-1513
511	THE GEOCHEMISTRY OF CHROMIUM MIGRATION AND REMEDIATION IN THE SUBSURFACE	Ground Water	Davis, A. and R. L. Olsen	-1995	33(5)	759-768
512	Static and push-pull methods using radon-222 to characterize dense nonaqueous phase liquid saturations	Ground Water	Davis, B. M., J. D. Istok and L. Semprini	-2003	41(4)	470-481
513	Self-potential signatures associated with an injection experiment at an in situ biological permeable reactive barrier	Near Surface Geophysics	Davis, C. A., L. D. Slater, B. Kulessa, A. S. Ferguson, E. A. Atekwana, R. Doherty and R. Kalin	-2010	8(6)	541-551
514	Pore network modeling of the electrical signature of solute transport in dual-domain media	Geophysical Research Letters	Day-Lewis, F. D., N. Linde, R. Haggerty, K. Singha and M. A. Briggs	-2017	44(10)	4908-4916
515	An overview of geophysical technologies appropriate for characterization and monitoring at fractured-rock sites	Journal of Environmental Management	Day-Lewis, F. D., L. D. Slater, J. Robinson, C. D. Johnson, N. Terry and D. Werkema	-2017	204	709-720
516	A risk-based probabilistic framework to estimate the endpoint of remediation: Concentration rebound by rate-limited mass transfer	Water Resources Research	de Barros, F. P. J., D. Fernandez-Garcia, D. Bolster and X. Sanchez-Vila	-2013	49(4)	1929-1942
517	The concept of comparative information yield curves and its application to risk-based site characterization	Water Resources Research	de Barros, F. P. J., Y. Rubin and R. M. Maxwell	-2009	45(16)
518	Numerical modeling analysis of VOC removal processes in different aerobic vertical flow systems for groundwater remediation	Journal of Contaminant Hydrology	De Biase, C., A. Carminati, S. E. Oswald and M. Thullner	-2013	154	53-69
519	Waste minimization in the remediation of contaminated sites: using the oil belt skimmer technology for the removal of heavy hydrocarbons from groundwater	Environmental Science and Pollution Research	De Gisi, S. and M. Notarnicola	-2016	23(23)	24092-24106
520	Using a high-organic matter biowall to treat a trichloroethylene plume at the Beaver Dam Road landfill	Environmental Science and Pollution Research	de Guzman, G. T. N., C. J. Hapeman, P. D. Millner, L. L. McConnell, D. Jackson, D. Kindig and A. Torrents	-2018	25(9)	8735-8746
521	Optimization under worst case constraints-a new global multimodel search procedure	Structural and Multidisciplinary Optimization	de Paly, M., C. M. Burger and P. Bayer	-2013	48(6)	1153-1172
522	A simplified model to predict clogging of reactive barriers	Environmental Geotechnics	de Repentigny, C. and B. Courcelles	-2016	3(3)	166-177
523	Spent MgO-carbon refractory bricks as a material for permeable reactive barriers to treat a nickel- and cobalt-contaminated groundwater	Environmental Science and Pollution Research	de Repentigny, C., B. Courcelles and G. J. Zagury	-2018	25(23)	23205-23214
524	The quest for microbial reductive dechlorination of C-2 to C-4 chloroalkanes is warranted	Applied Microbiology and Biotechnology	De Wildeman, S. and W. Verstraete	-2003	61(2)	94-102
525	Release of contaminants from a heterogeneously fractured low permeability unit underlying a DNAPL source zone	Journal of Contaminant Hydrology	Dearden, R. A., D. J. Noy, M. R. Lelliott, R. Wilson and G. P. Wealthall	-2013	153(141-155
526	Heterotrophic/autotrophic denitrification (HAD) of drinking water: prospective use for permeable reactive barrier	Desalination	Della Rocca, C., V. Belgiorno and S. Meric	-2007	210(1-3)	194-204
527	Overview of in-situ applicable nitrate removal processes	Desalination	Della Rocca, C., V. Belgiorno and S. Meric	-2007	204(1-3)	46-62
528	Uptake and agronomic efficiency of nitrogen in winter barley and winter wheat	European Journal of Agronomy	Delogu, G., L. Cattivelli, N. Pecchioni, D. De Falcis, T. Maggiore and A. M. Stanca	-1998	9(1)
529	A compositional simulator for modeling surfactant enhanced aquifer remediation .1. Formulation	Journal of Contaminant Hydrology	Delshad, M., G. A. Pope and K. Sepehrnoori	-1996	23(4)	303-327
530	High-Carbon Fly Ash as a Reactive Medium in Permeable Sorptive Barriers: Batch and Column Experiments	Journal of Geotechnical and Geoenvironmental Engineering	Demirkan, M. M., A. H. Aydilek, E. A. Seagren and D. C. Morar	-2014	140(6)	14
531	Impact of activation methods on persulfate oxidation of methyl tert-butyl ether	Journal of Hazardous Materials	Deng, D. Y., L. B. Peng, M. Y. Guan and Y. Kang	-2014	264	521-528
532	Effective solute transport in temporally fluctuating flow through heterogeneous media	Water Resources Research	Dentz, M. and J. Carrera	-2005	41(8)	20
533	Soviet experience of underground coal gasification focusing on surface subsidence	Journal of Zhejiang University-Science A	Derbin, Y., J. Walker, D. Wanatowski and A. Marshall	-2015	16(10)	839-850
534	The Origin of Hexavalent Chromium as a Critical Parameter for Remediation of Contaminated Aquifers	Bulletin of Environmental Contamination and Toxicology	Dermatas, D., I. Panagiotakis, T. Mpouras and K. Tettas	-2017	98(3)	331-337
535	Applications of ultrasound in NAPL remediation: Sonochemical degradation of TCE in aqueous surfactant solutions	Environmental Science & Technology	Destaillats, H., T. W. Alderson and M. R. Hoffmann	-2001	35(14)	3019-3024
536	Stabilization and prolonged reactivity of aqueous-phase ozone with cyclodextrin	Journal of Contaminant Hydrology	Dettmer, A., R. Ball, T. B. Boving, N. A. Khan, T. Schaub, N. Sudasinghe, C. A. Fernandez and K. C. Carroll	-2017	196(1-9)
537	Green synthesis of iron nanoparticles using different leaf extracts for treatment of domestic waste water	Journal of Cleaner Production	Devath, C. P., A. K. Thalla and S. Y. Katte	-2016	139	1425-1435
538	Langmuir-Hinshelwood kinetics: Tried and true but not for permeable reactive barriers	Abstracts of Papers of the American Chemical Society	Devlin, D. F. and M. Maietta	-2005	229
539	Development and Assessment of a Rate Equation for Chemical Transformations in Reactive Porous Media	Environmental Science & Technology	Devlin, J. F.	-2009	43(11)	4113-4118
540	Multiobjective design of dynamic monitoring networks for detection of groundwater pollution	Journal of Water Resources Planning and Management-Asce	Dhar, A. and B. Datta	-2007	133(4)	329-338
541	Improving the Efficiency of 3-D Hydrogeological Mixers: Dilution Enhancement Via Coupled Engineering-Induced Transient Flows and Spatial Heterogeneity	Water Resources Research	Di Dato, M., F. P. J. de Barros, A. Fiori and A. Bellin	-2018	54(3)	2095-2111
542	General Method for Predicting Capture Zone Widths for PV-Powered Pump-and-Treat Systems Using PVWATTS and Basic Hydrogeologic Data	Journal of Environmental Engineering	Di Lena, Y. C. and A. C. Elmore	-2015	141(12)	8
543	Clamshell excavation of a permeable reactive barrier	Environmental Geology	Di Molfetta, A. and R. Sethi	-2006	50(3)	361-369
544	A Heuristic Procedure to Optimize the Design of a Permeable Reactive Barrier for In Situ Groundwater Remediation	Adsorption Science & Technology	Di Nardo, A., I. Bortone, M. Di Natale, A. Erto and D. Musmarra	-2014	32(2-3)	125-140
545	Groundwater protection from cadmium contamination by permeable reactive barriers	Journal of Hazardous Materials	Di Natale, F., M. Di Natale, R. Greco, A. Lancia, C. Laudante and D. Musmarra	-2008	160(2-3)	428-434
546	KINETIC TESTS OF ANAEROBIC DECHLORINATION OF A POLLUTED GROUNDWATER IN ITALY	Environmental Engineering and Management Journal	Di Palma, L., P. De Filippis, D. Lausdei and E. Petrucci	-2015	14(11)	2713-2718
547	A new lattice Boltzmann model for interface reactions between immiscible fluids	Advances in Water Resources	Di Palma, P. R., C. Huber and P. Viotti	-2015	82	139-149
548	Challenges in ground water remediation: Dense nonaqueous phase liquids	Journal of the American Water Resources Association	Dierolf, C.	-1997	33(6)	1387-1391
549	Relationship between mass-flux reduction and source-zone mass removal: Analysis of field data	Journal of Contaminant Hydrology	DiFilippo, E. L. and M. L. Brusseau	-2008	98(1-2)	22-35
550	A functional relation for field-scale nonaqueous phase liquid dissolution developed using a pore network model	Journal of Contaminant Hydrology	Dillard, L. A., H. I. Essaid and M. J. Blunt	-2001	48(1-2)	89-119
551	ENVIRONMENTAL IMPACT ASSESSMENT OF A METRO INFRASTRUCTURE FACILITY CONSTRUCTION BY MODELLING WATER AND SOIL POLLUTION	Global Nest Journal	Dimitriou, G. and M. P. Papadopoulou	-2014	16(4)	640-652
552	Mitigation measures for chromium-VI contaminated groundwater - The role of endophytic bacteria in rhizofiltration	Journal of Hazardous Materials	Dimitroula, H., E. Syranidou, E. Manousaki, N. P. Nikolaidis, G. P. Karatzas and N. Kalogerakis	-2015	281	114-120
553	Elimination of the Reaction Rate "Scale Effect'': Application of the Lagrangian Reactive Particle-Tracking Method to Simulate Mixing-Limited, Field-Scale Biodegradation at the Schoolcraft (MI, USA) Site	Water Resources Research	Ding, D., D. A. Benson, D. Fernandez-Garcia, C. V. Henri, D. W. Hyndman, M. S. Phanikumar and D. Bolster	-2017	53(12)	10411-10432
554	Impact of water withdrawals from groundwater and surface water on continental water storage variations	Journal of Geodynamics	Doell, P., H. Hoffmann-Dobrev, F. T. Portmann and S. Siebert	-2012	59-60	143-156
555	Development of modified flyash as a permeable reactive barrier medium for a former manufactured gas plant site, Northern Ireland	Environmental Geology	Doherty, R., D. H. Phillips, K. L. McGeough, K. P. Walsh and R. M. Kalin	-2006	50(1)	37-46
556	Multi-objective optimization for free-phase LNAPL recovery using evolutionary computation algorithms	Hydrological Sciences Journal-Journal Des Sciences Hydrologiques	Dokou, Z. and G. P. Karatzas	-2013	58(3)	671-685
557	Groundwater Modeling and Remediation Scenarios of a Hexavalent Chromium Plume Released from an Industrial Site	Bulletin of Environmental Contamination and Toxicology	Dokou, Z., G. P. Karatzas, I. Panagiotakis and D. Dermatas	-2017	98(3)	338-346
558	Extension and field application of an integrated DNAPL source identification algorithm that utilizes stochastic modeling and a Kalman filter	Journal of Hydrology	Dokou, Z. and G. F. Pinder	-2011	398(3-4)	277-291
559	Discussing porosity loss of Fe-0 packed water filters at ground level	Chemical Engineering Journal	Domga, R., F. Togue-Kamga, C. Noubactep and J. B. Tchatchueng	-2015	263	127-134
560	Reliability-oriented multi-objective optimal decision-making approach for uncertainty-based watershed load reduction	Science of the Total Environment	Dong, F. F., Y. Liu, H. Su, R. Zou and H. C. Guo	-2015	515	39-48
561	Effect and mechanism analysis of MnO2 on permeable reactive barrier (PRB) system for the removal of tetracycline	Chemosphere	Dong, G. H., L. H. Huang, X. Y. Wu, C. Wang, Y. Y. Liu, G. F. Liu, L. S. Wang, X. W. Liu and H. B. Xia	-2018	193	702-710
562	The roles of a pillared bentonite on enhancing Se(VI) removal by ZVI and the influence of co-existing solutes in groundwater	Journal of Hazardous Materials	Dong, H. P., Y. Chen, G. D. Sheng, J. F. Li, J. Cao, Z. F. Li and Y. M. Li	-2016	304	306-312
563	Physicochemical transformation of Fe/Ni bimetallic nanoparticles during aging in simulated groundwater and the consequent effect on contaminant removal	Water Research	Dong, H. R., Z. Jiang, J. M. Deng, C. Zhang, Y. J. Cheng, K. J. Hou, L. H. Zhang, L. Tang and G. M. Zeng	-2018	129	51-57
564	Influence of calcium ions on the colloidal stability of surface-modified nano zero-valent iron in the absence or presence of humic acid	Water Research	Dong, H. R. and I. M. C. Lo	-2013	47(7)	2489-2496
565	Influence of humic acid on the colloidal stability of surface-modified nano zero-valent iron	Water Research	Dong, H. R. and I. M. C. Lo	-2013	47(1)	419-427
566	A 2D tank test on remediation of nitrobenzene-contaminated aquifer using in-situ reactive zone with emulsified nanoscale zero-valent iron	Chemosphere	Dong, J., Y. Dong, C. Y. Wen, S. Gao, L. M. Ren and Q. B. R. Bao	-2018	206
567	Laboratory study on sequenced permeable reactive barrier remediation for landfill leachate-contaminated groundwater	Journal of Hazardous Materials	Dong, J., Y. S. Zhao, W. H. Zhang and M. Hong	-2009	161(1)	224-230
568	Effects of pH and particle size on kinetics of nitrobenzene reduction by zero-valent iron	Journal of Environmental Sciences	Dong, J., Y. S. Zhao, R. Zhao and R. Zhou	-2010	22(11)	1741-1747
569	Altering the spreading coefficient of coal tar systems using ethylene oxide-propylene oxide block copolymers	Colloids and Surfaces a-Physicochemical and Engineering Aspects	Dong, J. F., B. Z. Chowdhry and S. A. Leharne	-2005	266(1-3)	191-199
570	Enhanced nitrate-nitrogen removal by modified attapulgite-supported nanoscale zero-valent iron treating simulated groundwater	Journal of Environmental Management	Dong, L., L. Lin, Q. Y. Li, Z. Huang, X. Q. Tang, M. Wu, C. Li, X. H. Cao and M. Scholz	-2018	213	151-158
571	Prediction of 1,2,4-trichlorobenzene natural attenuation in groundwater at a landfill in Kaifeng, China	Environmental Earth Sciences	Dong, W. H., Y. Zhang, X. Y. Lin and S. H. Du	-2014	72(3)	941-948
572	Effect of metal ions and humic acid on the dechlorination of tetrachloroethylene by zerovalent iron	Chemosphere	Doong, R. A. and Y. L. Lai	-2006	64(3)	371-378
573	Mesoporous silica supported bimetallic Pd/Fe for enhanced dechlorination of tetrachloroethylene	RSC Advances	Doong, R. A., S. Saha, C. H. Lee and H. P. Lin	-2015	5(110)	90797-90805
574	Reversible electrokinetic adsorption barriers for the removal of atrazine and oxyfluorfen from spiked soils	Journal of Hazardous Materials	dos Santos, E. V., C. Saez, P. Canizares, C. A. Martinez-Huitle and M. A. Rodrigo	-2017	322	413-420
575	Arsenate removal from water by zero-valent iron/activated carbon galvanic couples	Journal of Hazardous Materials	Dou, X. M., R. Li, B. Zhao and W. Y. Liang	-2010	182(1-3)	108-114
576	Transport Characteristics of Nitrite in a Shallow Sedimentary Aquifer in Northwest China as Determined by a 12-Day Soil Column Experiment	Exposure and Health	Dou, Y., K. W. F. Howard and H. Qian	-2016	8(3)	381-387
577	Comparative meta-analysis and experimental kinetic investigation of column and batch bottle microcosm treatability studies informing in situ groundwater remedial design	Journal of Hazardous Materials	Driver, E. M., J. Roberts, P. Dollar, M. Charles, P. Hurst and R. U. Halden	-2017	323	377-385
578	Assessment of shallow aquifer remediation capacity under different groundwater management conditions in CGS field	Arabian Journal of Geosciences	Du, S. H., L. G. Zheng and W. J. Zhang	-2016	9(6)	17
579	RESEARCH ON THE MAIN FACTORS OF INFLUENCING THE INFILTRATION-REDUCING EFFECT WITH CEMENT PERMEATING RIVER SEDIMENT	Fresenius Environmental Bulletin	Duan, Z. X. and G. S. Fan	-2017	26(5)	3231-3239
580	A dynamic map application for the assessment of groundwater vulnerability to pollution	Environmental Earth Sciences	Duarte, L., A. C. Teodoro, J. A. Goncalves, A. J. G. Dias and J. E. Marques	-2015	74(3)	2315-2327
581	Morphology, structure, and metal binding mechanisms of biogenic manganese oxides in a superfund site treatment system	Environmental Science-Processes & Impacts	Duckworth, O. W., N. A. Rivera, T. G. Gardner, M. Y. Andrews, C. M. Santelli and M. L. Polizzotto	-2017	19(1)	50-58
582	Impact of agriculture on water quality in the North Carolina Middle Coastal Plain	Journal of Irrigation and Drainage Engineering	Dukes, M. D. and R. O. Evans	-2006	132(3)	250-262
583	Analysis of Brinkman-Extended Darcy Flow in Porous Media and Experimental Verification Using Metal Foam	Journal of Fluids Engineering-Transactions of the Asme	Dukhan, N.	-2012	134(7)	6
584	GREENING OF GROUND-WATER	Civil Engineering	Dulle, K. J. and T. H. Streckfuss	-1995	65(4)	62-65
585	Water dynamics and nutrient leaching through a cropped ferralsol in the Loyalty Islands (New Caledonia)	Journal of Environmental Quality	Duwig, C., T. Becquer, I. Vogeler, M. Vauclin and B. E. Clothier	-2000	29(3)	1010-1019
586	Anionic surfactant remediation of soil columns contaminated by nonaqueous phase liquids	Journal of Contaminant Hydrology	Dwarakanath, V., K. Kostarelos, G. A. Pope, D. Shotts and W. H. Wade	-1999	38(4)	465-488
587	Surfactant phase behavior with field degreasing solvent	Environmental Science & Technology	Dwarakanath, V. and G. A. Pope	-2000	34(22)	4842-4848
588	A field trial for in-situ bioremediation of 1,2-DCA	Engineering Geology	Dyer, M., E. van Heiningen and J. Gerritse	-2003	70(3-4)	315-320
589	Improved site characterisation of contaminated land using pump-and-treat data	Proceedings of the Institution of Civil Engineers-Geotechnical Engineering	Dyer, M., M. van Zutphen and R. Hetterschijt	-2001	149(3)	159-166
590	Assessing degradation rates of chlorinated ethylenes in column experiments with commercial iron materials used in permeable reactive barriers	Environmental Science & Technology	Ebert, M., R. Kober, A. Parbs, V. Plagentz, D. Schafer and A. Dahmke	-2006	40(6)	2004-2010
591	Influence of supplemental acetate on bioremediation for dissolved polycyclic aromatic hydrocarbons	Journal of Environmental Engineering-Asce	Ebihara, T. and P. L. Bishop	-2002	128(6)	505-513
592	APPLICABILITY OF BIOLOGICAL PROCESSES FOR TREATMENT OF SOILS	Acs Symposium Series	Eckenfelder, W. W. and R. D. Norris	-1993	518	138-158
593	Baseline geochemical conditions in the Chalk aquifer, Berkshire, UK: a basis for groundwater quality management	Applied Geochemistry	Edmunds, W. M., J. M. Cook, W. G. Darling, D. G. Kinniburgh, D. L. Miles, A. H. Bath, M. Morgan-Jones and J. N. Andrews	-1987	2(3)	251-274
594	Secondary exposure to dioxins through exposure to PCP and its derivatives	Science of the Total Environment	Eduljee, G.	-1999	232(3)	193-214
595	A high-resolution method coupled with local grid refinement for three-dimensional aquifer remediation	In Situ	Edwards, M. G., M. Delshad, G. A. Pope and K. Sepehrnoori	-1999	23(4)	333-377
596	Effects of zero-valent iron (Fe-0) and temperature on the transformation of DDT and its metabolites in lake sediment	Chemosphere	Eggen, T. and A. Majcherczyk	-2006	62(7)	1116-1125
597	The potential for reductive dehalogenation of chlorinated phenol in a sulphidogenic environment in in situ enhanced biodegradation	Water Sa	Ehlers, G. A. and P. D Rose	-2006	32(2)	243-248
598	Column Theme: 50th Year Tribute to Groundwater Remediation	Ground Water	Ehlers, L. J. and M. C. Kavanaugh	-2013	51(2)	170-174
599	Prediction of Longevities of ZVI and Pervious Concrete Reactive Barriers Using the Transport Simulation Model	Journal of Environmental Engineering	Ekolu, S. O. and L. K. Bitandi	-2018	144(9)	10
600	Effect of superparamagnetic nanoparticles on the physicochemical properties of nano hydroxyapatite for groundwater treatment: adsorption mechanism of Fe(II) and Mn(II)	Rsc Advances	El Kady, M., H. Shokry and H. Hamad	-2016	6(85)	82244-82259
601	Effects of heterogeneity on influent and effluent concentrations from horizontal permeable reactive barriers	Water Resources Research	Elder, C. R., C. H. Benson and G. R. Eykholt	-2002	38(8)	21
602	Environmental impacts of solid waste landfilling	Journal of Environmental Management	ElFadel, M., A. N. Findikakis and J. O. Leckie	-1997	50(1)
603	Consideration of geo-statistical analysis in soil pollution assessment caused by leachate breakout in the municipality of Thermi, Greece	Desalination and Water Treatment	Elhag, M. and J. A. Bahrawi	-2016	57(57)	27879-27889
604	Numerical simulation for reactive solute transport of arsenic in permeable reactive barrier column including zero-valent iron	Applied Mathematical Modelling	Eljamal, O., K. Sasaki and T. Hirajima	-2011	35(10)	5198-5207
605	Hydrochemical and isotopic tracing of mixing dynamics and water quality evolution under pumping conditions in the mine shaft of the abandoned Frances Colliery, Scotland	Applied Geochemistry	Elliot, T. and P. L. Younger	-2007	22(12)	2834-2860
606	Detection of Mixing Dynamics During Pumping of a Flooded Coal Mine	Groundwater	Elliot, T. and P. L. Younger	-2014	52(2)	251-263
607	Pollution of nitrate in Moroccan ground water: removal by electrodialysis	Desalination	Elmidaoui, A., F. Elhannouni, M. A. M. Sahli, L. Chay, H. Elabbassi, M. Hafsi and D. Largeteau	-2001	136(1-3)	325-332
608	Modeling a ground water circulation well alternative	Ground Water Monitoring and Remediation	Elmore, A. C. and L. DeAngelis	-2004	24(1)	66-73
609	Convergence of stochastic optimization and decision analysis in the engineering design of aquifer remediation by R.A. Freeze and S.M. Gorelick, November-December 1999 issue, v. 37, no. 6: 934-953	Ground Water	Elmore, A. C. and N. Dinshaw	-2000	38(3)	328-329
610	Effect of nonionic surfactant Brij 35 on the fate and transport of oxytetracycline antibiotic in soil	Journal of Environmental Management	ElSayed, E. M., S. O. Prasher and R. M. Patel	-2013	116	125-134
611	DDT degradation efficiency and ecotoxicological effects of two types of nano-sized zero-valent iron (nZVI) in water and soil	Chemosphere	El-Temsah, Y. S., A. Sevcu, K. Bobcikova, M. Cernik and E. J. Joner	-2016	144	2221-2228
612	INFLUENCE OF KARST HYDROLOGY ON WATER-QUALITY MANAGEMENT IN SOUTHEAST SOUTH-AUSTRALIA	Environmental Geology	Emmett, A. J. and A. L. Telfer	-1994	23(2)	149-155
613	Equilibrium versus nonequilibrium treatment modeling in the optimal design of pump-and-treat groundwater remediation systems	Journal of Environmental Engineering-Asce	Endres, K. L., A. Mayer and D. W. Hand	-2007	133(8)	809-818
614	Nitrate retention and physiological adjustment of maize to soil amendment with superabsorbent polymers	Journal of Cleaner Production	Eneji, A. E., R. Islam, P. An and U. C. Amalu	-2013	52	474-48-
615	Design of aquifer remediation systems: (1) Describing hydraulic structure and NAPL architecture using tracers	Journal of Contaminant Hydrology	Enfield, C. G., A. L. Wood, F. P. Espinoza, M. C. Brooks, M. Annable and P. S. C. Rao	-2005	81(1-4)	125-147
616	Simultaneous estimation of transmissivity values and zonation	Water Resources Research	Eppstein, M. J. and D. E. Dougherty	-1996	32(11)	3321-3336
617	USING VEGETATION TO ENHANCE IN-SITU BIOREMEDIATION	Environmental Progress	Erickson, L. E., M. K. Banks, L. C. Davis, A. P. Schwab, N. Muralidharan, K. Reilley and J. C. Tracy	-1994	13(4)	226-231
618	Multi-objective optimal design of groundwater remediation systems: application of the niched Pareto genetic algorithm (NPGA)	Advances in Water Resources	Erickson, M., A. Mayer and J. Horn	-2002	25(1)	51-65
619	Simulation of DNAPL infiltration and spreading behaviour in the saturated zone at varying flow velocities and alternating subsurface geometries	Environmental Earth Sciences	Erning, K., S. Grandel, A. Dahmke and D. Schafer	-2012	65(4)	1119-1131
620	Ecosystem effects and the management of petroleum-contaminated soils on subantarctic islands	Chemosphere	Errington, I., C. K. King, D. Wilkins, T. Spedding and G. C. Hose	-2018	194	200-210
621	Impact of dilution on the transport of poly(acrylic acid) supported magnetite nanoparticles in porous media	Journal of Contaminant Hydrology	Ersenkal, D. A., A. Ziylan, N. H. Ince, H. Y. Acar, M. Demirer and N. K. Copty	-2011	126(3-4)	248-257
622	A procedure to design a Permeable Adsorptive Barrier (PAB) for contaminated groundwater remediation	Journal of Environmental Management	Erto, A., A. Lancia, I. Bortone, A. Di Nardo, M. Di Natale and D. Musmarra	-2011	92(1)	23-30
623	Synthesis and application of stabilized zero-valent iron nanoparticles for hexavalent chromium removal in saturated sand columns: experimental and modeling studies	Desalination and Water Treatment	Esfahani, A. R. and A. F. Firouzi	-2016	57(33)	15424-15434
624	Development of the enhanced self-adaptive hybrid genetic algorithm (e-SAHGA)	Water Resources Research	Espinoza, F. P. and B. S. Minsker	-2006	42(8)	6
625	Effects of local search algorithms on groundwater remediation optimization using a self-adaptive hybrid genetic algorithm	Journal of Computing in Civil Engineering	Espinoza, F. P. and B. S. Minsker	-2006	20(6)	420-430
626	Adaptive hybrid genetic algorithm for groundwater remediation design	Journal of Water Resources Planning and Management-Asce	Espinoza, F. P., B. S. Minsker and D. E. Goldberg	-2005	131(1)	14-24
627	Experimental Study of Foam Flow in Sand Columns: Surfactant Choice and Resistance Factor Measurement	Transport in Porous Media	Estrada, E. D., H. Bertin and O. Atteia	-2015	108(2)	335-354
628	Long-Term Response of Groundwater Nitrate Concentrations to Management Regulations in Nebraska's Central Platte Valley	Thescientificworldjournal	Exner, M. E., H. Perea-Estrada and R. F. Spalding	-2010	10	286-297
629	Clay-supported nanoscale zero-valent iron composite materials for the remediation of contaminated aqueous solutions: A review	Chemical Engineering Journal	Ezzatahmadi, N., G. A. Ayoko, G. J. Millar, R. Speight, C. Yan, J. H. Li, S. Z. Li, J. X. Zhu and Y. F. Xi	-2017	312	336-350
630	A geostatistical approach to the conditional estimation of spatially distributed solute concentration and notes on the use of tracer data in the inverse problem	Water Resources Research	Ezzedine, S. and Y. Rubin	-1996	32(4)	853-861
631	PCE dissolution and simultaneous dechlorination by nanoscale zero-valent iron particles in a DNAPL source zone	Journal of Contaminant Hydrology	Fagerlund, F., T. H. Illangasekare, T. Phenrat, H. J. Kim and G. V. Lowry	-2012	131(1-4)
632	A review of permeable reactive barrier as passive sustainable technology for groundwater remediation	International Journal of Environmental Science and Technology	Faisal, A. A. H., A. H. Sulaymon and Q. M. Khaliefa	-2018	15(5)	1123-1138
633	Residual impact of aged nZVI on heavy metal-polluted soils	Science of the Total Environment	Fajardo, C., M. Gil-Diaz, G. Costa, J. Alonso, A. M. Guerrero, M. Nande, M. C. Lobo and M. Martin	-2015	535	79-84
634	ORIGIN AND FORMATION OF THE UNDERGROUND WATER-POLLUTION IN XIAN	Hydrological Sciences Journal-Journal Des Sciences Hydrologiques	Fakai, D.	-1982	27(2)	277-277
635	EFFECTS OF BIOLOGICALLY PRODUCED SURFACTANTS ON THE MOBILITY AND BIODEGRADATION OF PETROLEUM-HYDROCARBONS	Water Environment Research	Falatko, D. M. and J. T. Novak	-1992	64(2)	163-169
636	Using phase diagrams to predict the performance of cosolvent floods for NAPL remediation	Ground Water Monitoring and Remediation	Falta, R. W.	-1998	18(3)	94-102
637	Modeling sub-grid-block-scale dense nonaqueous phase liquid (DNAPL) pool dissolution using a dual-domain approach	Water Resources Research	Falta, R. W.	-2003	39(12)	8
638	Remediation of lead and cadmium from simulated groundwater in loess region in northwestern China using permeable reactive barrier filled with environmentally friendly mixed adsorbents	Environmental Science and Pollution Research	Fan, C. H., Y. L. Gao, Y. C. Zhang, W. Q. Dong and M. Lai	-2018	25(2)	1486-1496
639	Reductive Sequestration of Pertechnetate ((TcO4-)-Tc-99) by Nano Zerovalent Iron (nZVI) Transformed by Abiotic Sulfide	Environmental Science & Technology	Fan, D. M., R. P. Anitori, B. M. Tebo, P. G. Tratnyek, J. S. L. Pacheco, R. K. Kukkadapu, M. H. Engelhard, M. E. Bowden, L. Kovarik and B. W. Arey	-2013	47(10)	5302-5310
640	Field Deployable Chemical Redox Probe for Quantitative Characterization of Carboxymethylcellulose Modified Nano Zerovalent Iron	Environmental Science & Technology	Fan, D. M., S. W. Chen, R. L. Johnson and P. G. Tratnyek	-2015	49(17)	10589-10597
641	Sulfidation of Nano Zerovalent Iron (nZVI) for Improved Selectivity During In-Situ Chemical Reduction (ISCR)	Environmental Science & Technology	Fan, D. M., G. O. Johnson, P. G. Tratnyek and R. L. Johnson	-2016	50(17)	9558-9565
642	Sulfidation of Iron-Based Materials: A Review of Processes and Implications for Water Treatment and Remediation	Environmental Science & Technology	Fan, D. M., Y. Lan, P. G. Tratnyek, R. L. Johnson, J. Filip, D. M. O'Carroll, A. N. Garcia and A. Agrawal	-2017	51(22)	13070-13085
643	Nitrate accumulation in soil profile of dry land farming in northwest China	Pedosphere	Fan, J., M. D. Hao and M. A. Shao	-2003	13(4)	367-374
644	Evaluating Permeability and Efficiency of Substrates by Using Permeation Grouting Sand Column Test	Ksce Journal of Civil Engineering	Fan, J. C., W. Y. Liu, C. H. Liu, C. L. Huang, Y. W. Tan and J. J. Guo	-2018	22(8)	2843-2855
645	Environmental- and health-risk-induced remediation design for benzene-contaminated groundwater under parameter uncertainty: A case study in Western Canada	Chemosphere	Fan, X., L. He, H. W. Lu and J. Li	-2014	111	604-612
646	Design of optimal groundwater remediation systems under flexible environmental-standard constraints	Environmental Science and Pollution Research	Fan, X., L. He, H. W. Lu and J. Li	-2015	22(2)	1008-1019
647	Sulfate radical-based degradation of polychlorinated biphenyls: Effects of chloride ion and reaction kinetics	Journal of Hazardous Materials	Fang, G. D., D. D. Dionysiou, Y. Wang, S. R. Al-Abed and D. M. Zhou	-2012	227	394-401
648	Degradation of 2,4-D in soils by Fe3O4 nanoparticles combined with stimulating indigenous microbes	Environmental Science and Pollution Research	Fang, G. D., Y. B. Si, C. Tian, G. Y. Zhang and D. M. Zhou	-2012	19(3)	784-793
649	Passive dissolution of hydrogen gas into groundwater using hollow-fiber membranes	Water Research	Fang, Y., R. M. Hozalski, L. W. Clapp, P. J. Novak and M. J. Semmens	-2002	36(14)	3533-3542
650	Bacterial transport in gas-sparged porous medium	Journal of Environmental Engineering-Asce	Fang, Y. and B. E. Logan	-1999	125(7)	668-673
651	Degradation of petroleum aromatic hydrocarbons using TiO2 nanopowder film	Environmental Technology	Fard, M. A., B. Aminzadeh and H. Vahidi	-2013	34(9)	1183-1190
652	Monoaromatics removal from polluted water through bioreactors - A review	Water Research	Farhadian, M., D. Duchez, C. Vachelard and C. Larroche	-2008	42(6-7)	1325-1341
653	Electromagnetically Induced Transport for Soil/Groundwater Remediation	Journal of Geotechnical and Geoenvironmental Engineering	Farid, A., M. Azad, J. Browning and E. B. Smith	-2015	141(3)	10
654	A step forward towards synthesizing a stable and regeneratable nanocomposite for remediation of trichloroethene	Chemical Engineering Journal	Farooq, U., M. Danish, S. Lu, M. Naqvi, Z. F. Qiu and Q. Sui	-2018	347	660-668
655	Efficient transformation in characteristics of cations supported-reduced graphene oxide nanocomposites for the destruction of trichloroethane	Applied Catalysis a-General	Farooq, U., M. Danish, S. G. Lu, M. L. Brusseau, M. Naqvi, X. R. Fu, X. Zhang, Q. Sui and Z. F. Qiu	-2017	544	43758
656	Synthesis of nZVI@reduced graphene oxide: an efficient catalyst for degradation of 1,1,1-trichloroethane (TCA) in percarbonate system	Research on Chemical Intermediates	Farooq, U., M. Danish, S. G. Lu, M. Naqvi, X. G. Gu, X. R. Fu, X. Zhang and M. Nasir	-2017	43(5)	3219-3236
657	Data mining to improve management and reduce costs of environmental remediation	Journal of Hydroinformatics	Farrell, D. M., B. S. Minsker, D. Tcheng, D. Searsmith, J. Bohn and D. Beckman	-2007	9(2)	107-121
658	Understanding nitrate reactions with zerovalent iron media in permeable reactive barriers	Abstracts of Papers of the American Chemical Society	Farrell, J. and D. B. Mishra	-2004	228
659	FORUM ON GROUNDWATER REMEDIATION	Ground Water	Farvolden, R. N. and M. A. Apgar	-1994	32(3)	354-355
660	Investigating the effect of implementing heating rods within a ZVI-PRB to enhance performance, improve design and reduce costs	Water Air and Soil Pollution	Fatemi, F., L. Liu, O. K. Mahabadi and M. Satish	-2008	190(1-4)	231-243
661	Optimal control of diffusions	Applied Mathematics and Optimization	Fattorini, H. O.	-2002	46(2-3)	207-230
662	HYDRODYNAMICS OF THE CAPTURE ZONE OF A PARTIALLY PENETRATING WELL IN A CONFINED AQUIFER	Water Resources Research	Faybishenko, B. A., I. Javandel and P. A. Witherspoon	-1995	31(4)	859-866
663	Pig Manure Application for Remediation of Mine Soils in Murcia Province, SE Spain	Thescientificworldjournal	Faz, A., D. M. Carmona, A. Zanuzzi and A. R. Mermut	-2008	8	819-827
664	Arsenic removal from naturally contaminated waters: a review of methods combining chemical and biological treatments	Rendiconti Lincei-Scienze Fisiche E Naturali	Fazi, S., S. Amalfitano, B. Casentini, D. Davolos, B. Pietrangeli, S. Crognale, F. Lotti and S. Rossetti	-2016	27(1)	51-58
665	Removal of phyto-accessible copper from contaminated soils using zero valent iron amendment and magnetic separation methods: Assessment of residual toxicity using plant and MetPLATE (TM) studies	Environmental Pollution	Feng, N., H. Ghoveisi, G. Bitton and J. C. J. Bonzongo	-2016	219
666	Exploring the relationship between groundwater geochemical factors and denitrification potentials on a dairy farm in southeast Ireland	Ecological Engineering	Fenton, O., M. G. Healy, T. Henry, M. I. Khalil, J. Grant, A. Baily and K. G. Richards	-2011	37(9)	1304-1313
667	GROUNDWATER QUALITY MANAGEMENT IN NEBRASKA CENTRAL PLATTE VALLEY	Journal of Soil and Water Conservation	Ferguson, R. B. and M. Moravek	-1990	45(2)	265-266
668	POP-contaminated sites from HCH production in Sabinanigo, Spain	Environmental Science and Pollution Research	Fernandez, J., M. A. Arjol and C. Cacho	-2013	20(4)	1937-1950
669	Arbuscular mycorrhizal fungi in a wetland constructed for benzene-, methyl tert-butyl ether- and ammonia-contaminated groundwater bioremediation	Microbial Biotechnology	Fester, T.	-2013	6(1)	80-84
670	Reliable groundwater management in hydroecologically sensitive areas	Water Resources Research	Feyen, L. and S. M. Gorelick	-2004	40(7)	14
671	Framework to evaluate the worth of hydraulic conductivity data for optimal groundwater resources management in ecologically sensitive areas	Water Resources Research	Feyen, L. and S. M. Gorelick	-2005	41(3)	13
672	High-performance liquid chromatography-diode array detection of trichloroethene and aromatic and aliphatic anionic surfactants used for surfactant-enhanced aquifer remediation	Journal of Chromatography A	Field, J. A. and T. E. Sawyer	-2000	893(2)	253-260
673	Risk assessment methodology for karst aquifers .1. Estimating karst conduit-flow parameters	Environmental Monitoring and Assessment	Field, M. S. and S. G. Nash	-1997	47(1)
674	Anaerobic Reaction of Nanoscale Zerovalent Iron with Water: Mechanism and Kinetics	Journal of Physical Chemistry C	Filip, J., F. Karlicky, Z. Marusak, P. Lazar, M. Cernik, M. Otyepka and R. Zboril	-2014	118(25)	13817-13825
675	Advances in engineered remediation for use in the Arctic and Antarctica	Polar Record	Filler, D. M., C. M. Reynolds, I. Snape, A. J. Daugulis, D. L. Barnes and P. J. Williams	-2006	42(221)	111-120
676	USING AN UNCERTAINTY ANALYSIS OF DIRECT AND INDIRECT EXPOSURE TO CONTAMINATED GROUNDWATER TO EVALUATE EPAS MCLS AND HEALTH-BASED CLEANUP GOALS	Journal of Hazardous Materials	Finley, B., V. Lau and D. Paustenbach	-1992	32(2-3)	263-274
677	Demonstration of optimization techniques for groundwater plume remediation using iTOUGH2	Environmental Modelling & Software	Finsterle, S.	-2006	21(5)	665-680
678	Consideration of grain packing in granular iron treatability studies	Journal of Contaminant Hydrology	Firdous, R. and J. F. Devlin	-2014	164	230-239
679	Visualizations and Optimization of Iron-Sand Mixtures for Permeable Reactive Barriers	Ground Water Monitoring and Remediation	Firdous, R. and J. F. Devlin	-2015	35(4)	78-84
680	Surface carbon influences on the reductive transformation of TCE in the presence of granular iron	Journal of Hazardous Materials	Firdous, R. and J. F. Devlin	-2018	347	31-38
681	An application of Delaware's Risk-Based Corrective Action Program: To a site with MTBE contamination	Soil & Sediment Contamination	Fischer, W. and P. M. Ellis	-2001	10(4)	405-421
682	Zero valent iron reduces toxicity and concentrations of organophosphate pesticides in contaminated groundwater	Chemosphere	Fjordboge, A. S., A. Baun, T. Vastrup and P. Kjeldsen	-2013	90(2)	627-633
683	Modeling solute diffusion in the presence of pore-scale heterogeneity: method development and an application to the Culebra dolomite Member of the Rustler Formation, New Mexico, USA	Journal of Contaminant Hydrology	Fleming, S. W. and R. Haggerty	-2001	48(3-4)	253-276
684	MAXIMIZING THE VALUE OF INFORMATION FOR GROUND-WATER PROTECTION - 3 TEST CASES	Water Resources Bulletin	Flockhart, D. E., C. H. Sham and Y. Xiao	-1993	29(6)	957-964
685	Preparation of acidic and alkaline macrocapsules for pH control	Chemosphere	Flora, J. R. V., B. Baker, D. Wybenga, H. Zhu and C. M. Aelion	-2008	70(6)	1077-1084
686	Numerical modeling of Etla Valley aquifer, Oax., Mexico: Evolution and remediation scenarios	Geofisica Internacional	Flores-Marquez, E. L., R. G. Martinez-Serrano, R. E. Chavez, Y. Crusillo, G. Jimenez and O. Campos-Enriquez	-2008	47(1)	27-40
687	Removal of Uranium from Contaminated Water by Clay Ceramics in Flow-Through Columns	Water	Florez, C., Y. H. Park, D. Valles-Rosales, A. Lara and E. Rivera	-2017	9(10)	8
688	Biopolymer construction techniques for installation of permeable reaction barriers containing granular iron for groundwater remediation	Abstracts of Papers of the American Chemical Society	Focht, R. M., J. L. Vogan and T. A. Krug	-2001	221
689	Fungal permeable reactive barrier to remediate groundwater in an artificial aquifer	Journal of Hazardous Materials	Folch, A., M. Vilaplana, L. Amado, T. Vicent and G. Caminal	-2013	262	554-560
690	Managing water under stress in Sana'a, Yemen	Arabian Journal for Science and Engineering	Foppen, J. W. A., M. Naaman and J. F. Schijven	-2005	30(2C)	69-83
691	Discrete wellbore simulations of pump-and-treat strategies for remediation of LNAPL-contaminated aquifers	Journal of Contaminant Hydrology	Forsyth, P. A. and E. A. Sudicky	-1998	31(1-2)	57-81
692	The formation of ice from the infiltration of water into a frozen coarse grained soil	Cold Regions Science and Technology	Founie, W. J., D. L. Barnes and Y. Shur	-2007	48(2)	118-128
693	FIELD-TESTS OF SURFACTANT FLOODING - MOBILITY CONTROL OF DENSE NONAQUEOUS-PHASE LIQUIDS	Acs Symposium Series	Fountain, J. C.	-1992	491	182-191
694	The role of field trials in development and feasibility assessment of surfactant-enhanced aquifer remediation	Water Environment Research	Fountain, J. C.	-1997	69(2)	188-195
695	THE USE OF SURFACTANTS FOR INSITU EXTRACTION OF ORGANIC POLLUTANTS FROM A CONTAMINATED AQUIFER	Journal of Hazardous Materials	Fountain, J. C., A. Klimek, M. G. Beikirch and T. M. Middleton	-1991	28(3)	295-311
696	A controlled field test of surfactant-enhanced aquifer remediation	Ground Water	Fountain, J. C., R. C. Starr, T. Middleton, M. Beikirch, C. Taylor and D. Hodge	-1996	34(5)	910-916
697	Aerobic Biodegradation of N-Nitrosodimethylamine by the Propanotroph Rhodococcus ruber ENV425	Applied and Environmental Microbiology	Fournier, D., J. Hawari, A. Halasz, S. H. Streger, K. R. McClay, H. Masuda and P. B. Hatzinger	-2009	75(15)	5088-5093
698	Solution of a well-field design problem with implicit filtering	Optimization and Engineering	Fowler, K. R., C. T. Kelley, C. T. Miller, C. E. Kees, R. W. Darwin, J. P. Reese, M. W. Farthing and M. S. C. Reed	-2004	5(2)	207-234
699	Feasibility study of the use of basic oxygen furnace sludge in a permeable reactive barrier	Journal of Hazardous Materials	Frade, P. R., L. Notini, S. V. Santos, R. Moreira, M. M. D. Leao and C. C. Amorim	-2018	351	188-195
700	Environmental features of two commercial surfactants widely used in soil remediation	Chemosphere	Franzetti, A., P. Di Gennaro, A. Bevilacqua, M. Papacchini and G. Bestetti	-2006	62(9)	1474-1480
701	Fluorescent imaging of radionuclide chemical transformation through permeable reactive barriers	Geochimica Et Cosmochimica Acta	Fraser, R., S. A. Banwart and M. Romero-Gonzalez	-2009	73(13)	A395-A395
702	Use of ethylene and ethane as primary substrates for aerobic cometabolism of vinyl chloride	Water Environment Research	Freedman, D. L. and S. D. Herz	-1996	68(3)	320-328
703	Centrality in social networks: Conceptual clarification	Social Networks	Freeman, L. C.	-1979	1)	215-239
704	Convergence of stochastic optimization and decision analysis in the engineering design of aquifer remediation	Ground Water	Freeze, R. A. and S. M. Gorelick	-1999	37(6)	934-954
705	Application of controlled nutrient release to permeable reactive barriers	Journal of Environmental Management	Freidman, B. L., S. L. Gras, I. Snape, G. W. Stevens and K. A. Mumford	-2016	169	145-154
706	Effects of Freeze-Thaw Phenomena on Controlled Nutrient Release: Application to Bioremediation	Clean-Soil Air Water	Freidman, B. L., S. L. Gras, I. Snape, G. W. Stevens and K. A. Mumford	-2016	44(12)	1739-1749
707	A bio-reactive barrier sequence for petroleum hydrocarbon capture and degradation in low nutrient environments	International Biodeterioration & Biodegradation	Freidman, B. L., S. L. Gras, I. Snape, G. W. Stevens and K. A. Mumford	-2017	116(	26-37
708	Biofilm communities and biodegradation within permeable reactive barriers at fuel spill sites in Antarctica	International Biodeterioration & Biodegradation	Freidman, B. L., L. B. M. Speirs, J. Churchill, S. L. Gras, J. Tucci, I. Snape, G. W. Stevens and K. A. Mumford	-2017	125	45-53
709	Role of pH in the Aqueous Phase Reactivity of Zerovalent Iron Nanoparticles with Acid Orange 7, a Model Molecule of Azo Dyes	Journal of Nanomaterials	Freyria, F. S., S. Esposito, M. Armandi, F. Deorsola, E. Garrone and B. Bonelli	-2017	13
710	DISPERSION MODEL FOR A QUANTITATIVE STUDY OF A GROUND WATER POLLUTION BY SALT	Water Research	Fried, J. J. and P. O. Ungemach	-1971	5(7)	491-&
711	Evaluation of zeolite-sand mixtures as reactive materials protecting groundwater at waste disposal sites	Journal of Environmental Sciences	Fronczyk, J. and G. Kazimierz	-2013	25(9)	1764-1772
712	KINETIC STUDIES OF COPPER IONS REMOVAL FROM AQUEOUS SOLUTIONS USING VARIOUS BIOSORBENTS FILLING PERMEABLE REACTIVE BARRIERS (PRBs)	Fresenius Environmental Bulletin	Fronczyk, J. and M. Radziemska	-2014	23(12B)	3384-3390
713	REMOVAL OF COPPER(II) IONS FROM GROUNDWATER USING POWDERED DEVONIAN DOLOMITE IN PERMEABLE REACTIVE BARRIERS	Carpathian Journal of Earth and Environmental Sciences	Fronczyk, J. and M. Radziemska	-2016	11(1)	113-121
714	Quality of Water in the Road Drainage Systems in the Warsaw Agglomeration, Poland	Water	Fronczyk, J., M. Radziemska, P. Dynowski, Z. Mazur and M. Bazydlo	-2016	8(10)	12
715	COPPER REMOVAL FROM CONTAMINATED GROUNDWATER USING NATURAL AND ENGINEERED LIMESTONE SAND IN PERMEABLE REACTIVE BARRIERS	Fresenius Environmental Bulletin	Fronczyk, J., M. Radziemska and Z. Mazur	-2015	24(1A)	228-234
716	The use of zero-valent iron for groundwater remediation and wastewater treatment: A review	Journal of Hazardous Materials	Fu, F. L., D. D. Dionysiou and H. Liu	-2014	267	194-205
717	Uncertainty assessment and data worth in groundwater flow and mass transport modeling using a blocking Markov chain Monte Carlo method	Journal of Hydrology	Fu, J. L. and J. J. Gomez-Hernandez	-2009	364(3-4)	328-341
718	Removal of polybrominated diphenyl ethers by biomass carbon-supported nanoscale zerovalent iron particles: influencing factors, kinetics, and mechanism	Environmental Science and Pollution Research	Fu, R. B., Z. Xu, L. Peng and D. S. Bi	-2016	23(23)	23983-23993
719	The removal of chromium (VI) and lead (II) from groundwater using sepiolite-supported nanoscale zero-valent iron (S-NZVI)	Chemosphere	Fu, R. B., Y. P. Yang, Z. Xu, X. Zhang, X. P. Guo and D. S. Bi	-2015	138	726-734
720	Fast and highly efficient removal of chromium (VI) using humus-supported nanoscale zero-valent iron: Influencing factors, kinetics and mechanism	Separation and Purification Technology	Fu, R. B., X. Zhang, Z. Xu, X. P. Guo, D. S. Bi and W. Zhang	-2017	174	362-371
721	Enhanced effect of HAH on citric acid-chelated Fe(II)-catalyzed percarbonate for trichloroethene degradation	Environmental Science and Pollution Research	Fu, X. R., M. L. Brusseau, X. K. Zang, S. G. Lu, X. Zhang, U. Farooq, Z. F. Qiu and Q. Sui	-2017	24(31)	24318-24326
722	Enhanced effect of EDDS and hydroxylamine on Fe(II)-catalyzed SPC system for trichloroethylene degradation	Environmental Science and Pollution Research	Fu, X. R., D. D. Dionysiou, M. L. Brusseau, W. Q. Zaman, X. K. Zang, S. G. Lu, Z. F. Qiu and Q. Sui	-2018	25(16)	15733-15742
723	Enhanced degradation of benzene by percarbonate activated with Fe(II)-glutamate complex	Environmental Science and Pollution Research	Fu, X. R., X. G. Gu, S. G. Lu, Z. W. Miao, M. H. Xu, X. Zhang, M. Danish, H. Cui, U. Farooq, Z. F. Qiu and Q. Sui	-2016	23(7)	6758-6766
724	Benzene depletion by Fe2+-catalyzed sodium percarbonate in aqueous solution	Chemical Engineering Journal	Fu, X. R., X. G. Gu, S. G. Lu, Z. W. Miao, M. H. Xu, X. Zhang, Z. F. Qiu and Q. Sui	-2015	267	25-33
725	Benzene oxidation by Fe(III)-activated percarbonate: matrix-constituent effects and degradation pathways	Chemical Engineering Journal	Fu, X. R., X. G. Gu, S. G. Lu, V. K. Sharma, M. L. Brusseau, Y. F. Xue, M. Danish, G. Y. Fu, Z. F. Qiu and Q. Sui	-2017	309	22-29
726	Enhanced degradation of benzene in aqueous solution by sodium percarbonate activated with chelated-Fe(II)	Chemical Engineering Journal	Fu, X. R., X. G. Gu, S. G. Lu, M. H. Xu, Z. W. Miao, X. Zhang, Y. C. Zhang, Y. F. Xue, Z. F. Qiu and Q. Sui	-2016	285	180-188
727	The use of zero-valent iron for groundwater remediation and wastewater treatment: A review	Journal of Hazardous Materials	Fu., F., D. D. Dionysiou. and H. Liu.	-2014	267)	194-205
728	Mechanisms of uranium interactions with hydroxyapatite: Implications for groundwater remediation	Environmental Science & Technology	Fuller, C. C., J. R. Bargar, J. A. Davis and M. J. Piana	-2002	36(2)	158-165
729	X-ray microprobe characterization of geochemical processes affecting uranium sequestration in permeable reactive barriers for groundwater remediation	Abstracts of Papers of the American Chemical Society	Fuller, C. C. and S. Webb	-2010	239(1)
730	DNAPL source depletion: Linking architecture and flux response	Journal of Contaminant Hydrology	Fure, A. D., J. W. Jawitz and M. D. Annable	-2006	85(3-4)	118-140
731	An elitist non-dominated sorting genetic algorithm enhanced with a neural network applied to the multi-objective optimization of a polysiloxane synthesis process	Engineering Applications of Artificial Intelligence	Furtuna, R., S. Curteanu and F. Leon	-2011	24(5)	772-785
732	Formation of ferrihydrite and associated iron corrosion products in permeable reactive barriers of zero-valent iron	Environmental Science & Technology	Furukawa, Y., J. W. Kim, J. Watkins and R. T. Wilkin	-2002	36(24)	5469-5475
733	Enhanced effect of RM-beta-cyclodextrin on biodegradation of toluene in wastewater by activated sludge	Journal of Inclusion Phenomena and Macrocyclic Chemistry	Furuta, T., S. Ikefuji, K. Tokunaga, T. L. Neoh and H. Yoshii	-2007	57(1-4)	21-27
734	Use of permeable reactive barriers to treat acid mine effluents	International Journal of Mining Reclamation and Environment	Fytas, K.	-2010	24(3)	206-215
735	The Role of Microorganisms in Uranium Behavior in the Water-Rock System	Water Resources	Galitskaya, I. V., V. S. Putilina and T. I. Yuganova	-2017	44(7)	892-902
736	Fluvial geomorphology and hydrology in the dispersal and fate of pyrite mud particles released by the Aznalcollar mine tailings spill	Science of the Total Environment	Gallart, F., G. Benito, J. P. Martin-Vide, A. Benito, J. M. Prio and D. Regues	-1999	242(1-3)	13-26
737	Persistent U(IV) and U(VI) following in-situ recovery (ISR) mining of a sandstone uranium deposit, Wyoming, USA	Applied Geochemistry	Gallegos, T. J., K. M. Campbell, R. A. Zielinski, P. W. Reimus, J. T. Clay, N. Janot, J. R. Bargar and W. M. Benzel	-2015	63	222-234
738	Treatment of fuel diesel with a permeable reactive barrier technology	Dyna-Colombia	Gallo, S. A.	-2007	74(153)	151-157
739	A case study of microwave processing of metal hydroxide sediment sludge from printed circuit board manufacturing wash water	Waste Management	Gan, Q.	-2000	20(8)	695-701
740	A SIMPLE METHOD TO STUDY THE EFFECTIVENESS OF BIOREMEDIATION AIDED, PUMP-AND-TREAT TECHNOLOGY FOR AQUIFERS CONTAMINATED BY NONAQUEOUS PHASE LIQUIDS .1. SINGLE-COMPONENT SYSTEMS	Journal of Hazardous Materials	Gandhi, P., L. E. Erickson and L. T. Fan	-1994	39(1)	49-68
741	A SIMPLE METHOD TO STUDY THE EFFECTIVENESS OF BIOREMEDIATION AIDED, PUMP-AND-TREAT TECHNOLOGY FOR AQUIFERS CONTAMINATED BY NONAQUEOUS PHASE LIQUIDS .2. MULTICOMPONENT SYSTEMS	Journal of Hazardous Materials	Gandhi, P., L. E. Erickson and L. T. Fan	-1995	41(2-3)	185-204
742	Full-scale demonstration of in situ cometabolic biodegradation of trichloroethylene in groundwater - 1. Dynamics of a recirculating well system	Water Resources Research	Gandhi, R. K., G. D. Hopkins, M. N. Goltz, S. M. Gorelick and P. L. McC rty	-2002	38(4)	15
743	Full-scale demonstration of in situ cometabolic biodegradation of trichloroethylene in groundwater - 2. Comprehensive analysis of field data using reactive transport modeling	Water Resources Research	Gandhi, R. K., G. D. Hopkins, M. N. Goltz, S. M. Gorelick and P. L. McCarty	-2002	38(4)	18
744	GROUND-WATER POLLUTION OF KHETRI COPPER COMPLEX AND NEAR BY VILLAGES	National Academy Science Letters-India	Gangal, R. K. and K. Zutshi	-1988	11(4)	111-114
745	Solubility Enhancement Effect of Cyclodexin on Groundwater Pollutants	Ground Water	Gao, H., W. J. Blanford and A. F. Gao	-2013	51(2)	268-275
746	Assessment of cyclodextrin-enhanced extraction of crude oil from contaminated porous media	Journal of Environmental Monitoring	Gao, H., M. S. Miles, B. M. Meyer, R. L. Wong and E. B. Overton	-2012	14(8)	2164-2169
747	Degradation of Trichloroethene with a Novel Ball Milled Fe-C Nanocomposite	Journal of Hazardous Materials	Gao, J., W. Wang, A. J. Rondinone, F. He and L. Y. Liang	-2015	300	443-450
748	A dynamic two-phase flow model for air sparging	International Journal for Numerical and Analytical Methods in Geomechanics	Gao, S. Y., J. N. Meegoda and L. M. Hu	-2013	37(12)	1801-1821
749	Simulation of Dynamic Two-Phase Flow During Multistep Air Sparging	Transport in Porous Media	Gao, S. Y., J. N. Meegoda and L. M. Hu	-2013	96(1)	173-192
750	IRON REMOVING TCE AND Cr(VI) IN POLLUTED GROUNDWATER	Fresenius Environmental Bulletin	Gao, Y. J., R. Liu, T. H. Song and J. Xiao	-2016	25(12A)	6094-6099
751	Simulation of liquid-liquid interfaces in porous media	Colloids and Surfaces a-Physicochemical and Engineering Aspects	Garcia, E. J., P. Boulet, R. Denoyel, J. Anquetil, G. Borda and B. Kuchta	-2016	496	28-38
752	NITROGEN REMOVAL FROM LANDFILL LEACHATE USING A SEQUENTIAL BIOLOGICAL PASSIVE SYSTEM	Dyna-Colombia	Garcia, E. S. and S. A. Cardona-Gallo	-2013	80(178)	37-43
753	Removal of nitrates from spiked clay soils by coupling electrokinetic and permeable reactive barrier technologies	Journal of Chemical Technology and Biotechnology	Garcia, Y., C. Ruiz, E. Mena, J. Villasenor, P. Canizares and M. A. Rodrigo	-2015	90(9)	1719-1726
754	Clay swelling and formation permeability reductions induced by a nonionic surfactant	Environmental Science & Technology	Gardner, K. H. and M. S. Arias	-2000	34(1)	160-166
755	Scientography: Mapping the Tracks of Science. Current contents: social & behavioural sciences	Current Contents: Social & Behavioural Sciences	Garfield, E.	-1994	7(45)
756	Type curves to determine the relative importance of advection and dispersion for solute and vapor transport	Ground Water	Garges, J. A. and A. L. Baehr	-1998	36(6)	959-965
757	Oxidation of methyl tert-butyl ether in aqueous solution by an ozone/UV process	Journal of Environmental Engineering-Asce	Garoma, T. and M. D. Gurol	-2006	132(11)	1404-1412
758	Modeling of plume capture by continuous, low-permeability barriers	Ground Water Monitoring and Remediation	Garon, K. P., D. S. Schultz and R. C. Landis	-1998	18(3)	82-87
759	ENGINEERING APPLICATIONS OF NEURAL NETWORKS	Journal of Intelligent Manufacturing	Garrett, J. H., M. P. Case, J. W. Hall, S. Yerramareddy, A. Herman, R. F. Sun, S. Ranjithan and J. Westervelt	-1993	4(1)
760	METHODS OF OBTAINING AQUIFER DATA FOR GROUNDWATER REMEDIATION SYSTEM-DESIGN	Aapg Bulletin-American Association of Petroleum Geologists	Garvey, T. P., J. M. Evensen and R. J. Menzie	-1991	75(2)	364-365
761	Green stabilization of microscale iron particles using guar gum: Bulk rheology, sedimentation rate and enzymatic degradation	Journal of Colloid and Interface Science	Gastone, F., T. Tosco and R. Sethi	-2014	421	33-43
762	WATER TREATMENT WITH Fe-0/H2O SYSTEMS: LEARNING FROM INTERNAL ELECTROLYSIS	Fresenius Environmental Bulletin	Gatcha-Bandjun, N., C. Noubactep and B. L. Mbenguela	-2014	23(10A)	2663-2669
763	Crystalline swelling of organo-modified clays in ethanol-water solutions	Applied Clay Science	Gates, W. P.	-2004	27(1-2)
764	Permeability of an organo-modified bentonite to ethanol-water solutions	Clays and Clay Minerals	Gates, W. P., A. Nefiodovas and P. Peter	-2004	52(2)	192-203
765	Interactions of ammonium smectite with low-molecular-weight carboxylic acids	Clay Minerals	Gautier, M., F. Muller, J. M. Beny, L. Le Forestier, P. Alberic and P. Baillif	-2009	44(2)	207-219
766	Design and construction techniques for permeable reactive barriers	Journal of Hazardous Materials	Gavaskar, A. R.	-1999	68(1-2)	41-71
767	Characterization and remediation of soils contaminated with uranium	Journal of Hazardous Materials	Gavrilescu, M., L. V. Pavel and I. Cretescu	-2009	163(2-3)	475-510
768	Molecular monitoring of SRB community structure and dynamics in batch experiments to examine the applicability of in situ precipitation of heavy metals for groundwater remediation	Journal of Soils and Sediments	Geets, J., B. Borremans, J. Vangronsveld, L. Diels and D. van der Lelie	-2005	5(3)	149-163
769	Column experiments to assess the effects of electron donors on the efficiency of in situ precipitation of Zn, Cd, Co and Ni in contaminated groundwater applying the biological sulfate removal technology	Environmental Science and Pollution Research	Geets, J., K. Vanbroekhoven, B. Borremans, J. Vangronsveld, L. Diels and D. Van der Lelie	-2006	13(6)	362-378
770	The use of radiation-induced advanced oxidation for water reclamation	Water Science and Technology	Gehringer, P. and H. Eschweiler	-1996	34(7-8)	343-349
771	Ozone/electron beam process for water treatment: Design, limitations and economic considerations	Ozone-Science & Engineering	Gehringer, P. and H. Eschweiler	-1999	21(5)	523-538
772	The dose rate effect with radiation processing of water - an interpretative approach	Radiation Physics and Chemistry	Gehringer, P. and H. Eschweiler	-2002	65(4-5)	379-386
773	Electron beam dosimetry in aqueous flow systems	Radiation Physics and Chemistry	Gehringer, P. and H. Eschweiler	-2002	63(3-6)	735-738
774	OZONE-ELECTRON BEAM TREATMENT FOR GROUNDWATER REMEDIATION	Radiation Physics and Chemistry	Gehringer, P., H. Eschweiler and H. Fiedler	-1995	46(4-6)	1075-1078
775	RADIATION-INDUCED OH RADICAL GENERATION AND ITS USE FOR GROUNDWATER REMEDIATION	Radiation Physics and Chemistry	Gehringer, P., H. Eschweiler, W. Szinovatz, H. Fiedler, R. Steiner and G. Sonneck	-1993	42(4-6)	711-714
776	Radiation induced pollutant decomposition in water	Water Science and Technology	Gehringer, P. and H. Matschiner	-1998	37(8)	195-201
777	Oxidative treatment of a wastewater stream from a molasses processing using ozone and advanced oxidation technologies	Ozone-Science & Engineering	Gehringer, P., W. Szinovatz, H. Eschweiler and R. Haberl	-1997	19(2)	157-168
778	Ultrasound pretreatment of elemental iron: kinetic studies of dehalogenation reaction enhancement and surface effects	Water Research	Geiger, C. L., N. E. Ruiz, C. A. Clausen, D. R. Reinhart and J. W. Quinn	-2002	36(5)	1342-1350
779	Contamination investigation and risk assessment of molybdenum on an industrial site in China	Journal of Geochemical Exploration	Geng, C. N., Y. J. Gao, D. Li, X. P. Jian and Q. H. Hue	-2014	144	273-281
780	Assessing Molybdenum Adsorption onto an Industrial Soil and Iron Minerals	Water Air and Soil Pollution	Geng, C. N., X. P. Jian, Y. H. Su and Q. H. Hu	-2013	224(10)	16
781	CAVE POLLUTION CAN MEAN GROUND WATER POLLUTION	Ground Water Age	George, A.	-1971	5(6)	20-26
782	Classes of solutions for a nonlinear diffusion PDE	Journal of Computational and Applied Mathematics	Georgescu, A., H. Vereecken, H. Schwarze and U. Jaekel	-2001	133(1-2)	373-381
783	Colloidal activated carbon for in-situ groundwater remediation - Transport characteristics and adsorption of organic compounds in water-saturated sediment columns	Journal of Contaminant Hydrology	Georgi, A., A. Schierz, K. Mackenzie and F. D. Kopinke	-2015	179	76-88
784	Optimization model of an irrigation reservoir for water allocation and crop planning under various weather conditions	Irrigation Science	Georgiou, P. E. and D. M. Papamichail	-2008	26(6)	487-504
785	Optimal irrigation reservoir operation and simultaneous multi-crop cultivation area selection using simulated annealing	Irrigation and Drainage	Georgiou, P. E., D. M. Papamichail and S. G. Vougioukas	-2006	55(2)	129-144
786	Surface decoration of amine-rich carbon nitride with iron nanoparticles for arsenite (As-III) uptake: The evolution of the Fe-phases under ambient conditions	Journal of Hazardous Materials	Georgiou, Y., E. Mouzourakis, A. B. Bourlinos, R. Zboril, M. A. Karakassides, A. P. Douvalis, T. Bakas and Y. Deligiannakis	-2016	312	243-253
787	Highly Efficient Arsenite As(III) Adsorption by an MIL-100(Fe) Metal-Organic Framework: Structural and Mechanistic Insights	Journal of Physical Chemistry C	Georgiou, Y., J. A. Perman, A. B. Bourlinos and Y. Deligiannakis	-2018	122(9)	4859-4869
788	The flow of a foam in a two-dimensional porous medium	Water Resources Research	Geraud, B., S. A. Jones, I. Cantat, B. Dollet and Y. Meheust	-2016	52(2)	773-790
789	Natural remediation of TNT-contaminated water and soil	Acta Biotechnologica	Gerth, A., A. Hebner and H. Thomas	-2003	23(2-3)	143-150
790	Aqueous removal of diclofenac by plated elemental iron: Bimetallic systems	Journal of Hazardous Materials	Ghauch, A., H. Abou Assi and S. Bdeir	-2010	182(1-3)	64-74
791	Investigating the mechanism of clofibric acid removal in Fe-0/H2O systems	Journal of Hazardous Materials	Ghauch, A., H. Abou Assi and A. Tuqan	-2010	176(1-3)	48-55
792	Hexavalent Chromium Reduction with Zero-Valent Iron (ZVI) in Aquatic Systems	Water Air and Soil Pollution	Gheju, M.	-2011	222(1-4)	103-148
793	Progress in Understanding the Mechanism of Cr-VI Removal in Fe-0-Based Filtration Systems	Water	Gheju, M.	-2018	10(5)	23
794	Hexavalent chromium reduction with scrap iron in continuous-flow system - Part 1: Effect of feed solution pH	Journal of Hazardous Materials	Gheju, M., A. Lovi and I. Balcu	-2008	153(1-2)	655-662
795	In planta genotoxicity of nZVI: influence of colloidal stability on uptake, DNA damage, oxidative stress and cell death	Mutagenesis	Ghosh, I., A. Mukherjee and A. Mukherjee	-2017	32(3)	371-387
796	A pore scale investigation of crude oil distribution and removal from homogeneous porous media during surfactant-induced remediation	Journal of Contaminant Hydrology	Ghosh, J. and G. R. Tick	-2013	155	20-30
797	In situ treatment of cyanide-contaminated groundwater by iron cyanide precipitation	Water Environment Research	Ghosh, R. S., D. A. Dzombak, R. G. Luthy and J. R. Smith	-1999	71(6)	1217-1228
798	Geoelectrical Signatures of Reactive Mixing: A Theoretical Assessment	Geophysical Research Letters	Ghosh, U., T. L. Borgne, D. Jougnot, N. Linde and Y. Meheust	-2018	45(8)	3489-3498
799	Effect of Aging and Wet-Dry Cycles on the Elimination of the Bioavailable Fractions of Cu and Zn in Contaminated Soils by Zero Valent Iron and Magnetic Separation Technique	Journal of Environmental Engineering	Ghoveisi, H., N. Feng, A. Boularbah, G. Bitton and J. C. J. Bonzongo	-2018	144(8)	8
800	Steering nitrogen fertilisation by means of portable chlorophyll meter reduces nitrogen input and improves quality of fertigated cantaloupe (Cucumis melo L. var. cantalupensis Naud.)	Journal of the Science of Food and Agriculture	Gianquinto, G., M. Fecondini, M. Mezzetti and F. Orsini	-2010	90(3)	482-493
801	Adsorption of humic acid onto nanoscale zerovalent iron and its effect on arsenic removal	Environmental Science & Technology	Giasuddin, A. B. M., S. R. Kanel and H. Choi	-2007	41(6)	2022-2027
802	Evaluation of municipal compost/limestone/iron mixtures as filling material for permeable reactive barriers for in-situ acid mine drainage treatment	Journal of Chemical Technology and Biotechnology	Gibert, O., J. de Pablo, J. L. Cortina and C. Ayora	-2003	78(5)	489-496
803	Chemical characterisation of natural organic substrates for biological mitigation of acid mine drainage	Water Research	Gibert, O., J. de Pablo, J. L. Cortina and C. Ayora	-2004	38(19)	4186-4196
804	Municipal compost-based mixture for acid mine drainage bioremediation: Metal retention mechanisms	Applied Geochemistry	Gibert, O., J. de Pablo, J. L. Cortina and C. Ayora	-2005	20(9)	1648-1657
805	In situ removal of arsenic from groundwater by using permeable reactive barriers of organic matter/limestone/zero-valent iron mixtures	Environmental Geochemistry and Health	Gibert, O., J. de Pablo, J. L. Cortina and C. Ayora	-2010	32(4)	373-378
806	S-34/S-32 Fractionation during Sulfate Reduction in Groundwater Treatment Systems: Reactive Transport Modeling	Environmental Science & Technology	Gibson, B. D., R. T. Amos and D. W. Blowes	-2011	45(7)	2863-2870
807	Prediction of carbon BTEX adsorption capacity using field monitoring data	Journal of Environmental Engineering-Asce	Giffin, S. D. and A. P. Davis	-1998	124(10)	921-931
808	Sustainability assessment of electrokinetic bioremediation compared with alternative remediation options for a petroleum release site	Journal of Environmental Management	Gill, R. T., S. F. Thornton, M. J. Harbottle and J. W. N. Smith	-2016	184	120-131
809	A study of glutathione-gated potassium efflux in Biofilms using potassium microelectrodes	Environmental Engineering Science	Gillam, D. E., P. L. Bishop and N. G. Love	-2005	22(4)	489-495
810	Enhanced Degradation of Halogenated Aliphatics by Zero-Valent Iron	Ground Water Age	Gillham., R. W. and S. F. O'Hannesin.	-1994	32(6)	958-967
811	Fluorescence labelling as tool for zeolite particle tracking in nanoremediation approaches	Science of the Total Environment	Gillies, G., K. Mackenzie, F. D. Kopinke and A. Georgi	-2016	550	820-826
812	Suspension stability and mobility of Trap-Ox Fe-zeolites for in-situ nanoremediation	Journal of Colloid and Interface Science	Gillies, G., R. Raj, F. D. Kopinke and A. Georgi	-2017	501	311-320
813	An economic analysis of groundwater contamination from agricultural nitrate emissions in southern Ontario	Canadian Journal of Agricultural Economics-Revue Canadienne D Economie Rurale	Giraldez, C. and G. Fox	-1995	43(3)	387-402
814	Treatment of aqueous bisphenol A using nano-sized zero-valent iron in the presence of hydrogen peroxide and persulfate oxidants	Water Science and Technology	Girit, B., D. Dursun, T. Olmez-Hanci and I. Arslan-Alaton	-2015	71(12)	1859-1868
815	MODFLOW 2000 head uncertainty, a first-order second moment method	Ground Water	Glasgow, H. S., M. D. Fortney, J. J. Lee, A. J. Graettinger and H. W. Reeves	-2003	41(3)	342-350
816	Influence of pH and ionic strength on Cd, Cu and Pb removal from water by adsorption in Na-bentonite	Applied Clay Science	Glatstein, D. A. and F. M. Francisca	-2015	118	61-67
817	Phytoremediation of a Nitrogen-Contaminated Desert Soil by Native Shrubs and Microbial Processes	Land Degradation & Development	Glenn, E. P., F. Jordan and W. J. Waugh	-2017	28(1)	361-369
818	Calibration and verification of QUAL2E using genetic algorithm optimization	Journal of Water Resources Planning and Management	Goktas, R. K. and A. Aksoy	-2007	133(2)	126-136
819	Selection of permeable reactive barrier materials for treating acidic groundwater in acid sulphate soil terrains based on laboratory column tests	Environmental Earth Sciences	Golab, A. N., M. A. Peterson and B. Indraratna	-2009	59(1)	241-254
820	Designing polymer stabilizers by ATRP for iron nanoparticles used in groundwater remediation	Abstracts of Papers of the American Chemical Society	Golas, P. L., G. V. Lowry, R. D. Tilton and K. Matyjaszewski	-2010	239(1)
821	Human health risk due to trace element contamination in groundwater from the Anjani and Jhiri river catchment area in northern Maharashtra, India	Earth Sciences Research Journal	Golekar, R. B., S. N. Patil and M. V. Baride	-2013	17(1)	17-23
822	Field evaluation of in situ source reduction of trichloroethylene in groundwater using bioenhanced in-well vapor stripping	Environmental Science & Technology	Goltz, M. N., R. K. Gandhi, S. M. Gorelick, G. D. Hopkins, L. H. Smith, B. H. Timmins and P. L. McCarty	-2005	39(22)	8963-8970
823	ANALYTICAL MODELING OF AQUIFER DECONTAMINATION BY PUMPING WHEN TRANSPORT IS AFFECTED BY RATE-LIMITED SORPTION	Water Resources Research	Goltz, M. N. and M. E. Oxley	-1991	27(4)	547-556
824	Experimental Study and Numerical Solution of Poly Acrylic Acid Supported Magnetite Nanoparticles Transport in a One-Dimensional Porous Media	Advances in Materials Science and Engineering	Golzar, M., S. F. Saghravani and M. A. Moghaddam	-2014	8
825	Enhanced Transport and Transformation of Zerovalent Nanoiron in Clay Using Direct Electric Current	Water Air and Soil Pollution	Gomes, H. I., C. Dias-Ferreira, A. B. Ribeiro and S. Pamukcu	-2013	224(12)	12
826	Influence of electrolyte and voltage on the direct current enhanced transport of iron nanoparticles in clay	Chemosphere	Gomes, H. I., C. Dias-Ferreira, A. B. Ribeiro and S. Pamukcu	-2014	99	171-179
827	A MODEL WITH MASS-TRANSPORT LIMITATIONS FOR PUMP AND TREAT REMEDIATION OF SOILS POLLUTED WITH NAPL	Environmental Monitoring and Assessment	Gomezlahoz, C., R. A. Garciadelgado and D. J. Wilson	-1994	32(2)	161-186
828	Laboratory-scale analysis of aquifer remediation by in-well vapor stripping - 1. Laboratory results	Journal of Contaminant Hydrology	Gonen, O. and H. Gvirtzman	-1997	29(1)	23-39
829	Estimating Reaction Rate Coefficients Within a Travel-Time Modeling Framework	Ground Water	Gong, R., C. Lu, W. M. Wu, H. Cheng, B. Gu, D. Watson, P. M. Jardine, S. C. Brooks, C. S. Criddle, P. K. Kitanidis and J. Luo	-2011	49(2)	209-218
830	Application of iron sulfide particles for groundwater and soil remediation: A review	Water Research	Gong, Y., J. Tang and D. Zhao	-2016	89(309-320
831	Reduction of Cr(VI) in simulated groundwater by FeS-coated iron magnetic nanoparticles	Science of the Total Environment	Gong, Y. Y., L. S. Gai, J. C. Tang, J. Fu, Q. L. Wang and E. Y. Zeng	-2017	595(743-751
832	Removal of aqueous perfluorooctanoic acid (PFOA) using starch-stabilized magnetite nanoparticles	Science of the Total Environment	Gong, Y. Y., L. Wang, J. C. Liu, J. C. Tang and D. Y. Zhao	-2016	562(191-200
833	Fly ashes from coal and petroleum coke combustion: current and innovative potential applications	Waste Management & Research	Gonzalez, A., R. Navia and N. Moreno	-2009	27(10)	976-987
834	A soluble flavoprotein contributes to chromate reduction and tolerance by Pseudomonas putida	Acta Biotechnologica	Gonzalez, C. F., D. F. Ackerley, C. H. Park and A. Matin	-2003	23(2-3)	233-239
835	Acute ecotoxicity of coated colloidal goethite nanoparticles on Daphnia magna: Evaluating the influence of exposure approaches	Science of the Total Environment	Gonzalez-Andres, V., M. Diez-Ortiz, C. Delpivo, G. Janer, A. Fritzsche and S. Vazquez-Campos	-2017	609(172-179
836	High-resolution delineation of chlorinated volatile organic compounds in a dipping, fractured mudstone: Depth- and strata-dependent spatial variability from rock-core sampling	Journal of Contaminant Hydrology	Goode, D. J., T. E. Imbrigiotta and P. J. Lacombe	-2014	171(1-11
837	IS REMEDIATED GROUNDWATER MEETING SDWA REQUIREMENTS	Journal American Water Works Association	Goodrich, J. A., B. W. Lykins, R. M. Clark and E. T. Oppelt	-1991	83(3)	55-62
838	Monitoring Network Design for Phytoremediation Systems Using Primary and Secondary Data Sources	Environmental Science & Technology	Gopalakrishnan, G., B. S. Minsker and A. J. Valocchi	-2011	45(11)	4846-4853
839	Optimal management of a regional aquifer under salinization conditions	Water Resources Research	Gordon, E., U. Shamir and J. Bensabat	-2000	36(11)	3193-3203
840	Optimal extraction of water from regional aquifer under salinization	Journal of Water Resources Planning and Management-Asce	Gordon, E., U. Shamir and J. Bensabat	-2001	127(2)	71-77
841	Grain size of activated carbon, and untreated and modified granular clinoptilolite under freeze-thaw: applications to permeable reactive barriers	Polar Record	Gore, D. B., E. S. Heiden, I. Snape, G. Nash and G. W. Stevens	-2006	42(221)	121-126
842	Global change and the groundwater management challenge	Water Resources Research	Gorelick, S. M. and C. M. Zheng	-2015	51(5)	3031-3051
843	Screening reactive materials for a permeable barrier to treat TCE-contaminated groundwater: laboratory studies	Environmental Earth Sciences	Grajales-Mesa, S. J. and G. Malina	-2016	75(9)	14
844	Estimation of ethanol mass delivery to groundwater from silicone polymer mats	Environmental Science & Technology	Grassi, M. E., B. M. Patterson, G. B. Davis, B. S. Robertson and A. J. McKinley	-2007	41(15)	5453-5459
845	Feasibility of using fly ash, lime, and bentonite to neutralize acidity of pore fluids	Environmental Earth Sciences	Gratchev, I. B., A. Shokouhi and A. Balasubramaniam	-2014	71(8)	3329-3337
846	MATHEMATICAL-PROGRAMMING MODELS FOR ENVIRONMENTAL-QUALITY CONTROL	Operations Research	Greenberg, H. J.	-1995	43(4)	578-622
847	Conceptual modeling for identification of worst case conditions in environmental risk assessment of nanomaterials using nZVI and C-60 as case studies	Science of the Total Environment	Grieger, K. D., S. F. Hansen, P. B. Sorensen and A. Baun	-2011	409(19)	4109-4124
848	CANCER MORTALITY IN UNITED-STATES COUNTIES WITH HAZARDOUS-WASTE SITES AND GROUND-WATER POLLUTION	Archives of Environmental Health	Griffith, J., R. C. Duncan, W. B. Riggan and A. C. Pellom	-1989	44(2)	69-74
849	Adsorption of Sulfamethazine from Environmentally Relevant Aqueous Matrices onto Hypercrosslinked Adsorbent MN250	Journal of Environmental Quality	Grimmett, M. E.	-2015	44(4)	1183-1192
850	Biogeochemical dynamics in zero-valent iron columns: Implications for permeable reactive barriers	Environmental Science & Technology	Gu, B., T. J. Phelps, L. Liang, M. J. Dickey, Y. Roh, B. L. Kinsall, A. V. Palumbo and G. K. Jacobs	-1999	33(13)	2170-2177
851	Efficient separation and recovery of technetium-99 from contaminated groundwater	Separations Technology	Gu, B. H., K. E. Dowlen, L. Y. Liang and J. L. Clausen	-1996	6(2)	123-132
852	Microbiological characteristics in a zero-valent iron reactive barrier	Environmental Monitoring and Assessment	Gu, B. H., D. B. Watson, L. Y. Wu, D. H. Phillips, D. C. White and J. Z. Zhou	-2002	77(3)	293-309
853	Degradation of trichloroethylene in aqueous solution by rGO supported nZVI catalyst under several oxic environments	Journal of Hazardous Materials	Gu, M. B., U. Farooq, S. G. Lu, X. Zhang, Z. F. Qiu and Q. Sui	-2018	349(35-44
854	Oxidation of 1,1,1-Trichloroethane Stimulated by Thermally Activated Persulfate	Industrial & Engineering Chemistry Research	Gu, X. G., S. G. Lu, L. Li, Z. F. Qiu, Q. Sui, K. F. Lin and Q. S. Luo	-2011	50(19)	11029-11036
855	Photodegradation performance of 1,1,1-trichloroethane in aqueous solution: In the presence and absence of persulfate	Chemical Engineering Journal	Gu, X. G., S. G. Lu, Z. F. Qiu, Q. Su, C. J. Banks, T. Imai, K. F. Lin and Q. S. Luo	-2013	215(29-35
856	Degradation of trichloroethylene in aqueous solution by persulfate activated with Fe(III)-EDDS complex	Research on Chemical Intermediates	Gu, X. G., Y. D. Wang, Z. W. Miao, S. G. Lu, Z. F. Qiu, Q. Sui and X. H. Guo	-2017	43(1)
857	Optimal remediation with well locations and pumping rates selected as continuous decision variables	Journal of Hydrology	Guan, J. and M. M. Aral	-1999	221(1-2)	20-42
858	Optimal design of groundwater remediation systems using fuzzy set theory	Water Resources Research	Guan, J. B. and M. M. Aral	-2004	40(1)	20
859	Remediation system design with multiple uncertain parameters using fuzzy sets and genetic algorithm	Journal of Hydrologic Engineering	Guan, J. B. and M. M. Aral	-2005	10(5)	386-394
860	A Rotary Thermal Probe for Measuring Groundwater Velocity	Instrumentation Science & Technology	Guaraglia, D. O., J. L. Pousa, E. E. Kruse and M. A. Mayosky	-2009	37(3)	303-318
861	A fractal model to describe the evolution of multiphase flow properties during mineral dissolution	Advances in Water Resources	Guarracino, L., T. Rotting and J. Carrera	-2014	67(78-86
862	Reduction of chromate by granular iron in the presence of dissolved CaCO3	Applied Geochemistry	Gui, L., Y. Q. Yang, S. W. Jeen, R. W. Gillham and D. W. Blowes	-2009	24(4)	677-686
863	DEVELOPMENT AND APPLICATIONS OF A WELLHEAD PROTECTION AREA DELINEATION COMPUTER-PROGRAM	Water Science and Technology	Guiguer, N. and T. Franz	-1991	24(11)	51-62
864	An extractive membrane biofilm reactor as alternative technology for the treatment of methyl tert-butyl ether contaminated water	Biotechnology Progress	Guisado, I. M., J. Purswani, J. Gonzalez-Lopez and C. Pozo	-2016	32(5)	1238-1245
865	Genetic algorithms for optimizing the remediation of contaminated aquifer	Transport in Porous Media	Gumrah, F., D. Erbas, B. Oz and S. Altintas	-2000	41(2)	149-171
866	Pentachlorophenol dechlorination with zero valent iron: a Raman and GCMS study of the complex role of surficial iron oxides	Environmental Science and Pollution Research	Gunawardana, B., P. J. Swedlund, N. Singhal and M. K. Nieuwoudt	-2018	25(18)	17797-17806
867	Evaluation of the genetic algorithm parameters on the optimization performance: a case study on pump-and-treat remediation design	Top	Gungor-Demirci, G. and A. Aksoy	-2010	18(2)	303-320
868	Change in optimal pump-and-treat remediation design and cost for different correlation lengths of spatially variable hydraulic conductivity field	Quarterly Journal of Engineering Geology and Hydrogeology	Gungor-Demirci, G. and A. Aksoy	-2011	44(4)	469-480
869	Variation in time-to-compliance for pump-and-treat remediation of mass transfer-limited aquifers with hydraulic conductivity heterogeneity	Environmental Earth Sciences	Gungor-Demirci, G. and A. Aksoy	-2011	63(6)	1277-1288
870	Attenuation mechanisms of N-nitrosodimethylamine at an operating intercept and treat groundwater remediation system	Journal of Hazardous Materials	Gunnison, D., M. E. Zappi, C. Teeter, J. C. Pennington and R. Bajpai	-2000	73(2)	179-197
871	Biogeochemistry of two types of permeable reactive barriers, organic carbon and iron-bearing organic carbon for mine drainage treatment: Column experiments	Journal of Contaminant Hydrology	Guo, Q. and D. W. Blowes	-2009	107(3-4)	128-139
872	Successive equimarginal approach for optimal design of a pump and treat	Water Resources Research	Guo, X., C. M. Zhang and J. C. Borthwick	-2007	43(8)	14
873	The impact of well-field configuration and permeability heterogeneity on contaminant mass removal and plume persistence	Journal of Hazardous Materials	Guo, Z. L. and M. L. Brusseau	-2017	333(109-115
874	The impact of well-field configuration on contaminant mass removal and plume persistence for homogeneous versus layered systems	Hydrological Processes	Guo, Z. L. and M. L. Brusseau	-2017	31(26)	4748-4756
875	A laboratory study of surfactant flushing of DNAPL in the presence of macroemulsion	Environmental Science & Technology	Gupta, D. K. and K. K. Mohanty	-2001	35(13)	2836-2843
876	Hydrogeologic modeling for permeable reactive barriers	Journal of Hazardous Materials	Gupta, N. and T. C. Fox	-1999	68(1-2)	19-39
877	Solid waste management in India: options and opportunities	Resources Conservation and Recycling	Gupta, S., K. Mohan, R. Prasad, S. Gupta and A. Kansal	-1998	24(2)	137-154
878	A neural network approach to predict the performance of recycled concrete used in permeable reactive barriers for the treatment of acidic groundwater	Quarterly Journal of Engineering Geology and Hydrogeology	Guruprasad, B., B. Indraratna, L. D. Nghiem and G. Regmi	-2011	44(2)	199-209
879	Laboratory tests for reactive barrier design	Journal of Hazardous Materials	Gusmao, A. D., T. M. P. de Campos, M. D. M. Nobre and E. D. Vargas	-2004	110(1-3)	105-112
880	Groundwater toxicity assessment using bioassay, chemical, and toxicity identification evaluation analyses	Environmental Toxicology	Gustavson, K. E., S. A. Sonsthagen, R. A. Crunkilton and J. M. Harkin	-2000	15(5)	421-430
881	FEASIBILITY STUDY OF IN-WELL VAPOR STRIPPING USING AIRLIFT PUMPING	Ground Water Monitoring and Remediation	Gvirtzman, H. and O. Gonen	-1995	15(4)	155-162
882	USING AIRLIFT PUMPING AS AN IN-SITU AQUIFER REMEDIATION TECHNIQUE	Water Science and Technology	Gvirtzman, H. and S. M. Gorelick	-1993	27(7-8)	195-201
883	Using a multiregion model to study the effects of advective and diffusive mass transfer on local physical nonequilibrium and solute mobility in a structured soil	Water Resources Research	Gwo, J. P., P. M. Jardine, G. V. Wilson and G. T. Yeh	-1996	32(3)	561-570
884	The improved phytoextraction of lead (Pb) and the growth of maize (Zea mays L.): the role of plant growth regulators (GA(3) and IAA) and EDTA alone and in combinations	Chemosphere	Hadi, F., A. Bano and M. P. Fuller	-2010	80(4)	457-462
885	The New Potential for Understanding Groundwater Contaminant Transport	Groundwater	Hadley, P. W. and C. Newell	-2014	52(2)	174-186
886	Groundwater Remediation: The Next 30 Years	Ground Water	Hadley, P. W. and C. J. Newell	-2012	50(5)	669-678
887	Containment of groundwater pollution (methyl tertiary butyl ether and benzene) to protect a drinking-water production site in Belgium	Hydrogeology Journal	Haest, P. J., R. Lookman, I. Van Keer, J. Patyn, J. Bronders, M. Joris, J. Bellon and F. De Smedt	-2010	18(8)	1917-1925
888	MULTIPLE-RATE MASS-TRANSFER FOR MODELING DIFFUSION AND SURFACE-REACTIONS IN MEDIA WITH PORE-SCALE HETEROGENEITY	Water Resources Research	Haggerty, R. and S. M. Gorelick	-1995	31(10)	2383-2400
889	The role of hand calculations in ground water flow modeling	Ground Water	Haitjema, H.	-2006	44(6)	786-791
890	GROUND-WATER HYDRAULICS CONSIDERATIONS REGARDING LANDFILLS	Water Resources Bulletin	Haitjema, H. M.	-1991	27(5)	791-796
891	METHANOTROPHIC BACTERIA FOR THE INSITU RENOVATION OF POLLUTED AQUIFERS	Process Safety and Environmental Protection	Halden, K.	-1991	69(B3)	173-179
892	METHANOTROPHS FOR CLEANUP OF POLLUTED AQUIFERS	Water Science and Technology	Halden, K. and H. A. Chase	-1991	24(11)
893	LIMITING FACTORS IN GROUND-WATER REMEDIATION	Journal of Hazardous Materials	Hall, C. W. and J. A. Johnson	-1992	32(2-3)	215-223
894	ASSESSING GROUND-WATER POLLUTION POTENTIAL FROM NITROGEN-FERTILIZER USING A GEOGRAPHIC INFORMATION-SYSTEM	Water Resources Bulletin	Halliday, S. L. and M. L. Wolfe	-1991	27(2)	237-245
895	Effects of Flow Rate and Gas Species on Microbubble and Nanobubble Transport in Porous Media	Journal of Environmental Engineering	Hamamoto, S., N. Nihei, Y. Ueda, P. Moldrup and T. Nishimura	-2017	143(7)	7
896	Effects of pH on nano-bubble stability and transport in saturated porous media	Journal of Contaminant Hydrology	Hamamoto, S., T. Takemura, K. Suzuki and T. Nishimura	-2018	208(61-67
897	BROMIDE TRANSPORT UNDER SPRINKLER AND PONDED IRRIGATION	Journal of Irrigation and Drainage Engineering	Hamdi, M., D. Durnford and J. Loftis	-1994	120(6)	1086-1097
898	Numerical stochastic analysis of groundwater contaminant transport and plume containment	Journal of Contaminant Hydrology	Hamed, M. M., P. B. Bedient and J. P. Conte	-1996	24(1)
899	Solid phase extraction of uranium removal from underground water, Wadi Naseib, Southwestern Sinai, Egypt	Desalination and Water Treatment	Hamza, M. F. and I. E. El Aassy	-2014	52(1-3)	331-338
900	Studies on the optimum conditions using acid-washed zero-valent iron/aluminum mixtures in permeable reactive barriers for the removal of different heavy metal ions from wastewater	Journal of Hazardous Materials	Han, W. J., F. L. Fu, Z. H. Cheng, B. Tang and S. J. Wu	-2016	302(437-446
901	Nickel-iron bimetallic nanoparticles for groundwater remediation: Nature of catalytic sites and deactivation mechanisms by groundwater constituents	Abstracts of Papers of the American Chemical Society	Han, Y. L. and W. L. Yan	-2013	246(1
902	Bimetallic nickel-iron nanoparticles for groundwater decontamination: Effect of groundwater constituents on surface deactivation	Water Research	Han, Y. L. and W. L. Yan	-2014	66(149-159
903	Dependence of particle concentration effect on pH and redox for arsenic removal by FeS-coated sand under anoxic conditions	Chemosphere	Han, Y. S., A. H. Demond, T. J. Gallegos and K. F. Hayes	-2015	134(499-503
904	FeS-coated sand for removal of arsenic(III) under anaerobic conditions in permeable reactive barriers	Water Research	Han, Y. S., T. J. Gallegos, A. H. Demond and K. F. Hayes	-2011	45(2)	593-604
905	Kinetic study of cis-dichloroethylene (cis-DCE) and vinyl chloride (VC) dechlorination using green rusts formed under varying conditions	Water Research	Han, Y. S., S. P. Hyun, H. Y. Jeong and K. F. Hayes	-2012	46(19)	6339-6350
906	Bacterially Produced Calcium Phosphate Nanobiominerals: Sorption Capacity, Site Preferences, and Stability of Captured Radionuclides	Environmental Science & Technology	Handley-Sidhu, S., J. A. Hriljac, M. O. Cuthbert, J. C. Renshaw, R. A. D. Pattrick, J. M. Charnock, B. Stolpe, J. R. Lead, S. Baker and L. E. Macaskie	-2014	48(12)	6891-6898
907	Evaluation of urea-ammonium-nitrate fertigation with drip irrigation using numerical modeling	Agricultural Water Management	Hanson, B. R., J. Simunek and J. W. Hopmans	-2006	86(1-2)	102-113
908	Three-dimensional finite element modelling of coupled free/porous flows: applications to industrial and environmental flows	International Journal for Numerical Methods in Fluids	Hanspal, N. S., V. Nassehi and A. Kulkarni	-2013	71(11)	1382-1421
909	Review: Groundwater resources and related environmental issues in China	Hydrogeology Journal	Hao, A., Y. Zhang, E. Zhang, Z. Li, J. Yu, H. Wang, J. Yang and Y. Wang	-2018	26(5)	1325-1337
910	The critical role of local policy effects in arid watershed groundwater resources sustainability: A case study in the Minqin oasis, China	Science of the Total Environment	Hao, Y. Y., Y. W. Xie, J. H. Ma and W. P. Zhang	-2017	601(1084-1096
911	Variations in nitrogen uptake and nitrate-nitrogen concentration among sorghum groups	Soil Science and Plant Nutrition	Harada, H., Y. Yoshimura, Y. Sunaga and T. Hatanaka	-2000	46(1)	97-104
912	Quantifying Global Impacts to Society from the Consumption of Natural Resources during Environmental Remediation Activities	Journal of Industrial Ecology	Harclerode, M. A., P. Lal and M. E. Miller	-2016	20(3)	410-422
913	THE EFFECT OF EQUILIBRATION TIME ON DESORPTION RATE MEASUREMENTS WITH CHLORINATED ALKENES AND AQUIFER PARTICLES	Environmental Progress	Harmon, T. C. and P. V. Roberts	-1994	13(1)
914	Two-phase groundwater remediation management incorporating nonequilibrium desorption effects	Abstracts of Papers of the American Chemical Society	Harmon, T. C. and J. A. Saez	-2000	220(U329-U329
915	Mass transfer limitation of microbial growth and pollutant degradation	Journal of Industrial Microbiology & Biotechnology	Harms, H. and T. N. P. Bosma	-1997	18(2-3)	97-105
916	Two-stage decision-making under uncertainty and stochasticity: Bayesian Programming	Advances in Water Resources	Harrison, K. W.	-2007	30(3)	641-664
917	Novel polymer/silicate nanocomposite permeable reactive barriers - Synthesis, mechanical properties, and cesium sequestration activity	Abstracts of Papers of the American Chemical Society	Harrup, M. K., M. G. Jones, L. Polson and B. White	-2002	223(U636-U636
918	Polymer/silicate composites: new materials for subsurface permeable reactive barriers	Journal of Sol-Gel Science and Technology	Harrup, M. K., M. G. Jones, L. Polson and B. White	-2008	47(3)	243-251
919	Nanocomposite permeable reactive barriers: "Green" nanotech for environmental remediation	Abstracts of Papers of the American Chemical Society	Harrup, M. K., L. A. Polson and B. White	-2006	231(1
920	AQUIFER REMEDIATION - A METHOD FOR ESTIMATING MASS-TRANSFER RATE COEFFICIENTS AND AN EVALUATION OF PULSED PUMPING	Water Resources Research	Harvey, C. F., R. Haggerty and S. M. Gorelick	-1994	30(7)	1979-1991
921	FACTORS AFFECTING SURFACTANT PERFORMANCE IN GROUNDWATER REMEDIATION APPLICATIONS	Acs Symposium Series	Harwell, J. H.	-1992	491(124-132
922	Surfactants for ground water remediation	Colloids and Surfaces a-Physicochemical and Engineering Aspects	Harwell, J. H., D. A. Sabatini and R. C. Knox	-1999	151(1-2)	255-268
923	REMEDIATION OF PETROLEUM CONTAMINATED GROUNDWATER USING SAWDUST AS AN ADSORBENT	Iranian Journal of Science and Technology-Transactions of Civil Engineering	Hasheminejad, H., A. Karimi-Jashni, N. Talebbeydokhti and P. Monajemi	-2013	37(C1)	127-141
924	Remediation technologies for heavy metal contaminated groundwater	Journal of Environmental Management	Hashim, M. A., S. Mukhopadhyay, J. N. Sahu and B. Sengupta	-2011	92(10)	2355-2388
925	A novel in situ technology for the treatment of nitrate contaminated groundwater	Water Research	Haugen, K. S., M. J. Semmens and P. J. Novak	-2002	36(14)	3497-3506
926	Effect of fluid velocity on model-estimated rates of radial solute diffusion in a cylindrical macropore column	Water Resources Research	Haws, N. W., M. R. Paraskewich, M. Hilpert and W. P. Ball	-2007	43(10)	15
927	Characterization and removal of DNAPL from sand and clay layered media	Journal of Contaminant Hydrology	Hayden, N., J. Diebold, C. Farrell, J. Laible and R. Stacey	-2006	86(1-2)	53-71
928	Nonionic surfactant-enhanced solubilization and recovery of organic contaminants from within cationic surfactant-enhanced sorbent zones .1. Experiments	Environmental Science & Technology	Hayworth, J. S. and D. R. Burris	-1997	31(5)	1277-1283
929	Transport of carboxymethyl cellulose stabilized iron nanoparticles in porous media: Column experiments and modeling	Journal of Colloid and Interface Science	He, F., M. Zhang, T. W. Qian and D. Y. Zhao	-2009	334(1)	96-102
930	Field assessment of carboxymethyl cellulose stabilized iron nanoparticles for in situ destruction of chlorinated solvents in source zones	Water Research	He, F., D. Y. Zhao and C. Paul	-2010	44(7)	2360-2370
931	PGO: A parallel computing platform for global optimization based on genetic algorithm	Computers & Geosciences	He, K. J., L. Zheng, S. B. Dong, L. Q. Tang, J. F. Wu and C. M. Zheng	-2007	33(3)	357-366
932	Quasi-Monte Carlo based global uncertainty and sensitivity analysis in modeling free product migration and recovery from petroleum-contaminated aquifers	Journal of Hazardous Materials	He, L., G. D. Huang, H. W. Lu, S. Wang and Y. Xu	-2012	219(133-140
933	Health-Risk-Based Groundwater Remediation System Optimization through Clusterwise Linear Regression	Environmental Science & Technology	He, L., G. H. Huang and H. W. Lu	-2008	42(24)	9237-9243
934	A simulation-based fuzzy chance-constrained programming model for optimal groundwater remediation under uncertainty	Advances in Water Resources	He, L., G. H. Huang and H. W. Lu	-2008	31(12)	1622-1635
935	A coupled simulation-optimization approach for groundwater remediation design under uncertainty: An application to a petroleum-contaminated site	Environmental Pollution	He, L., G. H. Huang and H. W. Lu	-2009	157(8-9)	2485-2492
936	A stochastic optimization model under modeling uncertainty and parameter certainty for groundwater remediation design: Part II. Model application	Journal of Hazardous Materials	He, L., G. H. Huang and H. W. Lu	-2010	176(1-3)	527-534
937	A stochastic optimization model under modeling uncertainty and parameter certainty for groundwater remediation design-Part I. Model development	Journal of Hazardous Materials	He, L., G. H. Huang and H. W. Lu	-2010	176(1-3)	521-526
938	Characterization of Petroleum-Hydrocarbon Fate and Transport in Homogeneous and Heterogeneous Aquifers Using a Generalized Uncertainty Estimation Method	Journal of Environmental Engineering-Asce	He, L., G. H. Huang and H. W. Lu	-2011	137(1)
939	Optimization of surfactant-enhanced aquifer remediation for a laboratory BTEX system under parameter uncertainty	Environmental Science & Technology	He, L., G. H. Huang, H. W. Lu and G. M. Zeng	-2008	42(6)	2009-2014
940	An integrated simulation, inference, and optimization method for identifying groundwater remediation strategies at petroleum-contaminated aquifers in western Canada	Water Research	He, L., G. H. Huang, G. M. Zeng and H. W. Lu	-2008	42(10-11)	2629-2639
941	Meta-Modeling-Based Groundwater Remediation Optimization under Flexibility in Environmental Standard	Water Environment Research	He, L., Z. D. Xu, X. Fan, J. Li and H. W. Lu	-2017	89(5)	456-465
942	Review of Abiotic Degradation of Chlorinated Solvents by Reactive Iron Minerals in Aquifers	Ground Water Monitoring and Remediation	He, Y. T., J. T. Wilson, C. Su and R. T. Wilkin	-2015	35(3)	57-75
943	OXIDATION TECHNOLOGIES FOR GROUNDWATER TREATMENT	Acs Symposium Series	Heeks, R. E., L. P. Smith and P. M. Perry	-1991	468(110-132
944	POREWATER VELOCITY INFLUENCE ON ZINC SORPTION BY A CLAY-BEARING SAND	Waste Management & Research	Heijn, E. C., J. J. Peirce and J. M. Sperry	-1995	13(5)	451-465
945	A GIS raster technique to optimise contaminated soil removal	Engineering Geology	Hellawell, E. E., A. C. Kemp and D. J. Nancarrow	-2001	60(1-4)	107-116
946	An evaluation of the influence of aquifer heterogeneity on permeable reactive barrier design	Water Resources Research	Hemsi, P. S. and C. D. Shackelford	-2006	42(3)	13
947	Modeling the influence of decomposing organic solids on sulfate reduction rates for iron precipitation	Environmental Science & Technology	Hemsi, P. S., C. D. Shackelford and L. A. Figueroa	-2005	39(9)	3215-3225
948	Long-term performance of permeable reactive barriers	Abstracts of Papers of the American Chemical Society	Henderson, A. D. and A. H. Demond	-2006	231(1
949	Long-term performance of zero-valent iron permeable reactive barriers: A critical review	Environmental Engineering Science	Henderson, A. D. and A. H. Demond	-2007	24(4)	401-423
950	Impact of Solids Formation and Gas Production on the Permeability of ZVI PRBs	Journal of Environmental Engineering-Asce	Henderson, A. D. and A. H. Demond	-2011	137(8)	689-696
951	Permeability of iron sulfide (FeS)-based materials for groundwater remediation	Water Research	Henderson, A. D. and A. H. Demond	-2013	47(3)	1267-1276
952	Three-dimensional density-dependent flow and multicomponent reactive transport modeling of chlorinated solvent oxidation by potassium permanganate	Journal of Contaminant Hydrology	Henderson, T. H., K. U. Mayer, B. L. Parker and T. A. Al	-2009	106(3-4)	195-211
953	Dehalogenation of environmental pollutants in microbial electrolysis cells with biogenic palladium nanoparticles	Biotechnology Letters	Hennebel, T., J. Benner, P. Clauwaert, L. Vanhaecke, P. Aelterman, R. Callebaut, N. Boon and W. Verstraete	-2011	33(1)	89-95
954	Biocatalytic dechlorination of hexachlorocyclohexane by immobilized bio-Pd in a pilot scale fluidized bed reactor	Environmental Chemistry Letters	Hennebel, T., H. Simoen, P. Verhagen, W. De Windt, J. Dick, C. Weise, F. Pietschner, N. Boon and W. Verstraete	-2011	9(3)	417-422
955	A random walk solution for modeling solute transport with network reactions and multi-rate mass transfer in heterogeneous systems: Impact of biofilms	Advances in Water Resources	Henri, C. V. and D. Fernandez-Garcia	-2015	86(119-132
956	RTDF permeable reactive barriers	Abstracts of Papers of the American Chemical Society	Henry, S. M.	-2001	221(U487-U487
957	A TEMPORAL AND SPATIAL-RESOLUTION REMOTE-SENSING STUDY OF A MICHIGAN SUPERFUND SITE	Photogrammetric Engineering and Remote Sensing	Herman, J. D., J. E. Waites, R. M. Ponitz and P. Etzler	-1994	60(8)	1007-1017
958	Free-product plume distribution and recovery modeling prediction in a diesel-contaminated volcanic aquifer	Physics and Chemistry of the Earth	Hernandez-Espriu, A., P. Martinez-Santos, E. Sanchez-Leon and L. E. Marin	-2012	37-39(43-51
959	Arsenic removal from groundwater using iron waste materials	Desalination and Water Treatment	Hezelova, M., L. Pikna, M. Dudova, V. Fabian, V. Pramuk and B. Szilardiova	-2017	68(177-182
960	ESTIMATION OF THE AIR PERMEABILITY COEFFICIENT AND THE RADIUS OF VACUUM INFLUENCE FOR CONTAMINATED SOIL AND GROUNDWATER REMEDIATION	Soils and Foundations	Hibi, Y., K. Jinno, K. Masuoka and J. Kawabata	-2010	50(1)	123-142
961	Bioremediation of contaminated groundwater	Molecular Marine Biology and Biotechnology	Hickey, R. F., D. Wagner, A. Sunday, V. Groshko, R. Heine, R. Rajan and T. Hayes	-1995	4(4)	306-312
962	Life-Cycle Case Study Comparison of Permeable Reactive Barrier versus Pump-and-Treat Remediation	Environmental Science & Technology	Higgins, M. R. and T. M. Olson	-2009	43(24)	9432-9438
963	Permeable Reactive Barriers Designed To Mitigate Eutrophication Alter Bacterial Community Composition and Aquifer Redox Conditions	Applied and Environmental Microbiology	Hiller, K. A., K. H. Foreman, D. Weisman and J. L. Bowen	-2015	81(20)	7114-7124
964	Constraint handling for genetic algorithms in optimal remediation design	Journal of Water Resources Planning and Management-Asce	Hilton, A. B. C. and T. B. Culver	-2000	126(3)	128-137
965	Sensitivity of optimal groundwater remediation designs to residual water quality violations	Journal of Water Resources Planning and Management-Asce	Hilton, A. B. C. and T. B. Culver	-2001	127(5)	316-323
966	Groundwater remediation design under uncertainty using genetic algorithms	Journal of Water Resources Planning and Management-Asce	Hilton, A. B. C. and T. B. Culver	-2005	131(1)	25-34
967	Application of foam for aquifer remediation	Abstracts of Papers of the American Chemical Society	Hirasaki, G. J., C. A. Miller, H. Meinardus and V. Dwarakanath	-2003	225(U685-U685
968	Highly effective photocatalytic system comprising semiconductor photocatalyst and supported bimetallic non-photocatalyst for selective reduction of nitrate to nitrogen in water	Catalysis Communications	Hirayama, J., H. Kondo, Y. K. Miura, R. Abe and Y. Kamiya	-2012	20(99-102
969	Implications of non-equilibrium sorption on the interception-sorption trench remediation strategy	Geoderma	Hitchcock, P. W. and D. W. Smith	-1998	84(1-3)	109-120
970	VOC removal from water and surfactant solutions by pervaporation: a pilot study	Separation and Purification Technology	Hitchens, L., L. M. Vane and F. R. Alvarez	-2001	24(1-2)	67-84
971	A new approach to radionuclide analysis in groundwaters	Instrumentation Science & Technology	Hochel, R. C., R. A. Sigg, D. P. DiPrete and A. A. Ekechukwu	-2005	33(3)	309-328
972	Environmentally important, poorly crystalline Fe/Mn hydrous oxides: Ferrihydrite and a possibly new vernadite-like mineral from the Clark Fork River Superfund Complex	American Mineralogist	Hochella, M. F., T. Kasama, A. Putnis, C. V. Putnis and J. N. Moore	-2005	90(4)	718-724
973	Development of an Apparatus for pH-Isolated Electrokinetic In Situ Chemical Oxidation	Journal of Environmental Engineering-Asce	Hodges, D., A. Fourie, D. Reynolds and D. Thomas	-2011	137(9)	809-816
974	Overcoming Permanganate Stalling during Electromigration	Journal of Environmental Engineering	Hodges, D., A. Fourie, D. Thomas and D. Reynolds	-2013	139(5)	677-684
975	Groundwater remediation - In-situ process remediates contamination	Pollution Engineering	Hodson, C. O.	-1996	28(13)
976	Pump-and-treat rescue	Civil Engineering	Hoffman, A. H.	-1998	68(3)	56-57
977	GROUNDWATER REMEDIATION USING SMART PUMP AND TREAT	Ground Water	Hoffman, F.	-1993	31(1)	98-106
978	GROUNDWATER REMEDIATION USING SMART PUMP AND TREAT - REPLY	Ground Water	Hoffman, F.	-1993	31(4)	681-681
979	A conceptual model and remediation strategy for volatile organic compounds in groundwater in unconsolidated sediments: A Lawrence Livermore National Laboratory	Environmental & Engineering Geoscience	Hoffman, F., R. G. Blake, R. J. Gelinas, C. D. Noyes, Z. Demir and P. F. McKereghan	-2003	9(1)	83-94
980	Mobilization of colloidal ferrihydrite particles in porous media - An inner-sphere complexation approach	Geochimica Et Cosmochimica Acta	Hofmann, A. and L. Liang	-2007	71(24)	5847-5861
981	Transient reactive transport model for physico-chemical transformation by electrochemical reactive barriers	Journal of Hazardous Materials	Hojabri, S., L. Rajic and A. N. Alshawabkeh	-2018	358(171-177
982	Potential for Methanosarcina to Contribute to Uranium Reduction during Acetate-Promoted Groundwater Bioremediation	Microbial Ecology	Holmes, D. E., R. Orelana, L. Giloteaux, L. Y. Wang, P. Shrestha, K. Williams, D. R. Lovley and A. E. Rotaru	-2018	76(3)	660-667
983	Heavy metal removal capacity of individual components of permeable reactive concrete	Journal of Contaminant Hydrology	Holmes, R. R., M. L. Hart and J. T. Kevern	-2017	196(52-61
984	Enhanced colloidal stability of nanoscale zero valent iron particles in the presence of sodium silicate water glass	Environmental Technology	Honetschlagerova, L., P. Janouskovcova, M. Kubal and Z. Sofer	-2015	36(3)	358-365
985	The literature of bibliometrics, scientometrics, and informetrics	Scientometrics	HOOD., W. W., C. S. and WILSON.	-2001	52(2)	291-304
986	TRICHLOROETHYLENE CONCENTRATION EFFECTS ON PILOT FIELD-SCALE IN-SITU GROUNDWATER BIOREMEDIATION BY PHENOL-OXIDIZING MICROORGANISMS	Environmental Science & Technology	Hopkins, G. D., J. Munakata, L. Semprini and P. L. McCarty	-1993	27(12)	2542-2547
987	Assessment of sorbent materials for treatment of hydrocarbon contaminated ground water in cold regions	Cold Regions Science and Technology	Hornig, G., K. Northcott, I. Snape and G. Stevens	-2008	53(1)	83-91
988	Variation in the use of risk-based groundwater clean-up levels at petroleum release sites in the United States	Human and Ecological Risk Assessment	Hoskins, B., N. M. Ram, P. Patrick and J. M. Cawley	-1997	3(4)	521-535
989	Modeling primary substrate controlled biotransformation and transport of halogenated aliphatics in porous media	Transport in Porous Media	Hossain, A. and M. Y. Corapcioglu	-1996	24(2)	203-220
990	Transport and retention of high concentrated nano-Fe/Cu particles through highly flow-rated packed sand column	Water Research	Hosseini, S. M. and T. Tosco	-2013	47(1)	326-338
991	Integrating NZVI and carbon substrates in a non-pumping reactive wells array for the remediation of a nitrate contaminated aquifer	Journal of Contaminant Hydrology	Hosseini, S. M. and T. Tosco	-2015	179(182-195
992	Non-pumping reactive wells filled with mixing nano and micro zero-valent iron for nitrate removal from groundwater: Vertical, horizontal, and slanted wells	Journal of Contaminant Hydrology	Hosseini, S. M., T. Tosco, B. Ataie-Ashtiani and C. T. Simmons	-2018	210(50-64
993	Recovery of ammonium alum from waste solutions with a varying ratio of NH4 to Al in groundwater remediation after underground uranium leaching	Journal of Hazardous Materials	Hostomska, V. and J. Hostomsky	-2007	147(1-2)	342-349
994	An emerging market for groundwater remediation in China: Policies, statistics, and future outlook	Front. Environ. Sci. Eng	Hou, D., G. Li and P. Nathanail	-2018	12(1)	16
995	Optimizing the Remedial Process at a Petroleum Hydrocarbon Contaminated Site Using a Three-Tier Approach	Journal of Environmental Engineering-Asce	Hou, D. Y. and R. J. Leu	-2009	135(11)	1171-1180
996	Comparative study of surrogate models for groundwater contamination source identification at DNAPL-contaminated sites	Hydrogeology Journal	Hou, Z. Y. and W. X. Lu	-2018	26(3)	923-932
997	Stochastic Nonlinear Programming Based on Uncertainty Analysis for DNAPL-Contaminated Aquifer Remediation Strategy Optimization	Journal of Water Resources Planning and Management	Hou, Z. Y. and W. X. Lu	-2018	144(1)	9
998	Surrogate-Based Sensitivity Analysis and Uncertainty Analysis for DNAPL-Contaminated Aquifer Remediation	Journal of Water Resources Planning and Management	Hou, Z. Y., W. X. Lu and M. Chen	-2016	142(11)	9
999	Selecting Parameter-Optimized Surrogate Models in DNAPL-Contaminated Aquifer Remediation Strategies	Environmental Engineering Science	Hou, Z. Y., W. X. Lu, H. B. Chu and J. N. Luo	-2015	32(12)	1016-1026
1000	A comparative research of different ensemble surrogate models based on set pair analysis for the DNAPL-contaminated aquifer remediation strategy optimization	Journal of Contaminant Hydrology	Hou, Z. Y., W. X. Lu, H. B. Xue and J. Lin	-2017	203(28-37
1001	Impacts of urban areas and urban growth on groundwater in the Great Lakes Basin of North America	Journal of Great Lakes Research	Howard, K. and R. Gerber	-2018	44(1)
1002	CHEMICAL DEGRADATION OF PCDD/F IN CONTAMINATED SEDIMENT	Ecological Chemistry and Engineering S-Chemia I Inzynieria Ekologiczna S	Hrabak, P., M. Homolkova, S. Waclawek and M. Cernik	-2016	23(3)	473-482
1003	Landscape-ecological research with support of GIS tools in preparation of landscape-ecological plan (model area of the Povazska Bystrica city)	Ekologia-Bratislava	Hresko, J., P. Mederly and F. Petrovic	-2003	22(195-212
1004	Remediation techniques and heavy metal uptake by different rice varieties in metal-contaminated soils of Taiwan: New aspects for food safety regulation and sustainable agriculture	Soil Science and Plant Nutrition	Hseu, Z. Y., S. W. Su, H. Y. Lai, H. Y. Guo, T. C. Chen and Z. S. Chen	-2010	56(1)	31-52
1005	Semi-analytical and approximate solutions for contaminant transport from an injection well in a two-zone confined aquifer system	Journal of Hydrology	Hsieh, P. F. and H. D. Yeh	-2014	519(1171-1176
1006	Deposition of Fe-Ni nanoparticles on Al2O3 for dechlorination of chloroform and trichloroethylene	Applied Surface Science	Hsieh, S. H. and J. J. Horng	-2006	253(3)	1660-1665
1007	Antimicrobial effects of zero-valent iron nanoparticles on gram-positive Bacillus strains and gram-negative Escherichia coli strains	Journal of Nanobiotechnology	Hsueh, Y. H., P. H. Tsai, K. S. Lin, W. J. Ke and C. L. Chiang	-2017	15(12
1008	Centrifugal study of zone of influence during air-sparging	Journal of Environmental Monitoring	Hu, L. M., J. N. Meegoda, J. T. Du, S. Y. Gao and X. F. Wu	-2011	13(9)	2443-2449
1009	Study of Flow Transitions during Air Sparging Using the Geotechnical Centrifuge	Journal of Environmental Engineering	Hu, L. M., J. N. Meegoda, H. Z. Li, J. T. Du and S. Y. Gao	-2015	141(1)	8
1010	Physical Modeling of Air Flow During Air Sparging Remediation	Environmental Science & Technology	Hu, L. M., X. F. Wu, Y. Liu, J. N. Meegoda and S. Y. Gao	-2010	44(10)	3883-3888
1011	Application of ozone micro-nano-bubbles to groundwater remediation	Journal of Hazardous Materials	Hu, L. M. and Z. R. Xia	-2018	342(446-453
1012	Catalytic reduction for water treatment	Frontiers of Environmental Science & Engineering	Hu, M. C., Y. Liu, Z. H. Yao, L. P. Ma and X. Q. Wang	-2018	12(1)	18
1013	Sustainability of effluent irrigation schemes: Measurable definition	Journal of Environmental Engineering-Asce	Hu, X. D.	-1997	123(9)	928-932
1014	In-situ bioremediation for petroleum contamination: A fuzzy rule-based model predictive control system	Engineering Applications of Artificial Intelligence	Hu, Z. Y. and C. W. Chan	-2015	38(70-78
1015	Model predictive control for in situ bioremediation system	Advances in Engineering Software	Hu, Z. Y., C. W. Chan and G. H. Huang	-2006	37(8)	514-521
1016	Multi-objective optimization for process control of the in-situ bioremediation system under uncertainty	Engineering Applications of Artificial Intelligence	Hu, Z. Y., C. W. Chan and G. H. Huang	-2007	20(2)	225-237
1017	KNOWLEDGE-BASED REASONING ENHANCED CONTROL SYSTEM FOR IN-SITU BIOREMEDIATION PROCESSES	International Journal of Software Engineering and Knowledge Engineering	Hu, Z. Y., C. W. Chan and G. H. Huang	-2008	18(4)	443-459
1018	A fuzzy process controller for in situ groundwater bioremediation	Engineering Applications of Artificial Intelligence	Hu, Z. Y., G. H. Huang and C. W. Chan	-2003	16(2)	131-147
1019	How to manage future groundwater resource of China under climate change and urbanization: An optimal stage investment design from modern portfolio theory	Water Research	Hua, S. S., J. Liang, G. M. Zeng, M. Xu, C. Zhang, Y. J. Yuan, X. D. Li, P. Li, J. Y. Liu and L. Huang	-2015	85(31-37
1020	Trimetallic Pd/Fe/Al particles for catalytic dechlorination of chlorinated organic contaminants	Water Science and Technology	Huang, C. C. and H. L. Lien	-2010	62(1)	202-208
1021	Zero-valent copper nanoparticles for effective dechlorination of dichloromethane using sodium borohydride as a reductant	Chemical Engineering Journal	Huang, C. C., S. L. Lo and H. L. Lien	-2012	203(95-100
1022	Synergistic effect of zero-valent copper nanoparticles on dichloromethane degradation by vitamin B-12 under reducing condition	Chemical Engineering Journal	Huang, C. C., S. L. Lo and H. L. Lien	-2013	219(311-318
1023	Evolutionary neural networks and DNA computing algorithms for dual-axis motion control	Engineering Applications of Artificial Intelligence	Huang, C. H. and C. L. Lin	-2011	24(7)	1263-1273
1024	Pump-and-treat optimization using well locations and pumping rates as decision variables	Water Resources Research	Huang, C. L. and A. S. Mayer	-1997	33(5)	1001-1012
1025	A laboratory study on foam-enhanced surfactant solution flooding in removing n-pentadecane from contaminated columns	Colloids and Surfaces a-Physicochemical and Engineering Aspects	Huang, C. W. and C. H. Chang	-2000	173(1-3)	171-179
1026	Investigation of the removal mechanism of Cr(VI) in groundwater using activated carbon and cast iron combined system	Environmental Science and Pollution Research	Huang, D. D., G. C. Wang, Z. H. Li, F. Kang and F. Liu	-2017	24(22)	18341-18354
1027	Removal of hexavalent chromium in natural groundwater using activated carbon and cast iron combined system	Journal of Cleaner Production	Huang, D. D., G. C. Wang, Z. M. Shi, Z. H. Li, F. Kang and F. Liu	-2017	165(667-676
1028	Development of a forecasting system for supporting remediation design and process control based on NAPL-biodegradation simulation and stepwise-cluster analysis	Water Resources Research	Huang, G. H., Y. F. Huang, G. Q. Wang and H. N. Xiao	-2006	42(6)	19
1029	Remediation of nitrate-nitrogen contaminated groundwater using a pilot-scale two-layer heterotrophic-autotrophic denitrification permeable reactive barrier with spongy iron/pine bark	Chemosphere	Huang, G. X., Y. Y. Huang, H. Y. Hu, F. Liu, Y. Zhang and R. W. Deng	-2015	130(8-16
1030	Ammonium-nitrogen-contaminated groundwater remediation by a sequential three-zone permeable reactive barrier (multibarrier) with oxygen-releasing compound (ORC)/clinoptilolite/spongy iron: column studies	Environmental Science and Pollution Research	Huang, G. X., F. Liu, Y. Z. Yang, X. K. Kong, S. P. Li, Y. Zhang and D. J. Cao	-2015	22(5)	3705-3714
1031	Microbial desalination cells technology: a review of the factors affecting the process, performance and efficiency	Desalination and Water Treatment	Huang, J. Y., D. Ewusi-Mensah and E. Norgbey	-2017	87(140-159
1032	Sulfide-modified zerovalent iron for enhanced antimonite sequestration: Characterization, performance, and reaction mechanisms	Chemical Engineering Journal	Huang, S. S., C. H. Xu, Q. Q. Shao, Y. H. Wang, B. L. Zhang, B. Y. Gao, W. Z. Zhou and P. G. Tratnyek	-2018	338(539-547
1033	Nanoencapsulation of hexavalent chromium with nanoscale zero-valent iron: High resolution chemical mapping of the passivation layer	Journal of Environmental Sciences	Huang, X. Y., L. Ling and W. X. Zhang	-2018	67(4-13
1034	Remediation of petroleum-contaminated sites through simulation of a DPVE-aided cleanup process: Part 1. Model development	Energy Sources Part a-Recovery Utilization and Environmental Effects	Huang, Y. F., G. H. Huang, A. Chakma, I. Maqsood, B. Chen, J. B. Li and Y. P. Yang	-2007	29(4)	347-365
1035	Development of multi-phase and multi-component dynamic simulation model for composting processes	Transactions of Nonferrous Metals Society of China	Huang, Y. F., G. H. Huang, A. Chakma, Y. L. Wan, B. D. Xi and H. L. Liu	-2004	14(37-42
1036	Remediation of petroleum-contaminated sites through simulation of a DPVE-aided cleanup process: Part 2. Remediation design	Energy Sources Part a-Recovery Utilization and Environmental Effects	Huang, Y. F., G. H. Huang, H. N. Xiao, A. Chakma, Q. G. Lin and H. Xu	-2007	29(4)	367-387
1037	Hybrid zero-valent iron process for removing heavy metals and nitrate from flue-gas-desulfurization wastewater	Separation and Purification Technology	Huang, Y. H., P. K. Peddi, C. L. Tang, H. Zeng and X. J. Teng	-2013	118(690-698
1038	Effects of dissolved oxygen on formation of corrosion products and concomitant oxygen and nitrate reduction in zero-valent iron systems with or without aqueous Fe2+	Water Research	Huang, Y. H. and T. C. Zhang	-2005	39(9)	1751-1760
1039	Enhancement of nitrate reduction in Fe-0-packed columns by selected cations	Journal of Environmental Engineering-Asce	Huang, Y. H. and T. C. Zhang	-2005	131(4)	603-611
1040	Modeling of nitrate adsorption and reduction in Fe-0-packed columns through impulse loading tests	Journal of Environmental Engineering-Asce	Huang, Y. H. and T. C. Zhang	-2005	131(8)	1194-1202
1041	Multi-objective calibration of a reservoir water quality model in aggregation and non-dominated sorting approaches	Journal of Hydrology	Huang, Y. T.	-2014	510(280-292
1042	OPTIMIZING ENVIRONMENTAL MONITORING NETWORKS WITH DIRECTION-DEPENDENT DISTANCE THRESHOLDS	Environmental Monitoring and Assessment	Hudak, P. F.	-1993	28(1)	53-60
1043	Evaluation of a capture zone overlay method for designing groundwater remediation systems	Environmental Geology	Hudak, P. F.	-1997	31(1-2)	21-26
1044	Performance comparison of interceptor trench configurations for extracting contaminated groundwater	Journal of Environmental Science and Health Part a-Toxic/Hazardous Substances & Environmental Engineering	Hudak, P. F.	-2004	39(5)	1295-1300
1045	Mass transport in groundwater near hanging-wall interceptors	Journal of Environmental Science and Health Part a-Toxic/Hazardous Substances & Environmental Engineering	Hudak, P. F.	-2007	42(3)	317-321
1046	Configuring passive wells with reactive media for treating contaminated groundwater	Environmental Progress	Hudak, P. F.	-2008	27(2)	257-262
1047	Numerical modeling assessment of three-gate structures for capturing contaminated groundwater	Environmental Geology	Hudak, P. F.	-2008	55(6)	1311-1317
1048	Relative efficiency of multi-transect, non-pumped, reactive well networks for removing contaminated groundwater	Journal of Environmental Science and Health Part a-Toxic/Hazardous Substances & Environmental Engineering	Hudak, P. F.	-2012	47(13)	2159-2162
1049	Shallow, Non-pumped Wells: A Low-Energy Alternative for Cleaning Polluted Groundwater	Bulletin of Environmental Contamination and Toxicology	Hudak, P. F.	-2013	91(1)	107-110
1050	Comparison of permeable reactive barrier, funnel and gate, nonpumped wells, and low-capacity wells for groundwater remediation	Journal of Environmental Science and Health Part a-Toxic/Hazardous Substances & Environmental Engineering	Hudak, P. F.	-2014	49(10)	1171-1175
1051	Effect of Hydraulic Conductivity Contrast on Non-Pumped Wells in Backfilled Trenches for Aquifer Remediation	Water Air and Soil Pollution	Hudak, P. F.	-2016	227(7)	7
1052	Evaluation of non-pumped wells with slurry cutoff walls for containing and removing contaminated groundwater	Environmental Earth Sciences	Hudak, P. F.	-2016	75(1)	5
1053	Large-diameter, non-pumped wells filled with reactive media for groundwater remediation	Environmental Earth Sciences	Hudak, P. F.	-2017	76(19)	4
1054	Remediating Contaminant Plumes in Groundwater with Shallow Excavations Containing Coarse Reactive Media	Environmental Management	Hudak, P. F.	-2018	61(2)	304-309
1055	Modeling alternative groundwater remediation methods in contrasting hydrogeologic settings	Journal of Environmental Science and Health Part a-Environmental Science and Engineering & Toxic and Hazardous Substance Control	Hudak, P. F. and S. A. White	-1997	32(1)	105-122
1056	Contaminant adsorption and oxidation via Fenton reaction	Journal of Environmental Engineering-Asce	Huling, S. G., R. G. Arnold, R. A. Sierka, P. K. Jones and D. D. Fine	-2000	126(7)	595-600
1057	Fenton-driven chemical regeneration of MTBE-spent granular activated carbon - A pilot study	Journal of Hazardous Materials	Huling, S. G., E. Kan, C. Caldwell and S. Park	-2012	205(55-62
1058	Potentials of radio-frequency field gradient NMR microscopy in environmental science	Journal of Industrial Microbiology & Biotechnology	Humbert, F.	-2001	26(1-2)	53-61
1059	The sonolytic destruction of methyl tert-butyl ether present in contaminated groundwater	Water Environment Research	Hung, H. M., J. W. Kang and M. R. Hoffmann	-2002	74(6)	545-556
1060	Chemicals and Allied Products	Water Environment Research	Hung, Y. T., H. A. Aziz, M. F. Ghazali, M. S. Yusoff, C. Y. Kuo and R. Y. L. Yeh	-2008	80(10)	1416-1457
1061	Chemical Waste and Allied Products	Water Environment Research	Hung, Y. T., H. A. Aziz, S. F. Ramli, R. Y. L. Yeh, L. H. Liu and C. R. Huhnke	-2016	88(10)	1374-1394
1062	Chemical Waste and Allied Products	Water Environment Research	Hung, Y. T., H. A. Aziz, S. Zainal, R. Y. L. Yeh, L. H. Liu, H. H. Paul and C. R. Huhnke	-2017	89(10)	1349-1359
1063	Scale-dependent dispersion from a pit	Journal of Hydrologic Engineering	Hunt, B.	-2002	7(2)	168-174
1064	Flow to vertical and nonvertical wells in leaky aquifers	Journal of Hydrologic Engineering	Hunt, B.	-2005	10(6)	477-484
1065	Quantifying reduction in ecological risk in Penrhyn Estuary, Sydney, Australia, following groundwater remediation	Integrated Environmental Assessment and Management	Hunt, J., G. Birch and M. Warne	-2012	8(1)	98-106
1066	Injection of innocuous oils to create reactive barriers for bioremediation: Laboratory studies	Journal of Contaminant Hydrology	Hunter, W. J.	-2005	80(1-2)	31-48
1067	Nitrogen limited biobarriers remove atrazine from contaminated water: Laboratory studies	Journal of Contaminant Hydrology	Hunter, W. J. and D. L. Shaner	-2009	103(1-2)	29-37
1068	Reductive immobilization of pertechnetate in soil and groundwater using synthetic pyrite nanoparticles	Chemosphere	Huo, L. J., W. B. Xie, T. W. Qian, X. H. Guan and D. Y. Zhao	-2017	174(456-465
1069	Removal of perchlorate from groundwater by the polyelectolyte-enhanced ultrafiltration process	Desalination	Huq, H. P., J. S. Yang and J. W. Yang	-2007	204(1-3)	335-343
1070	Environmental assessment of ground water pollution by heavy metals and bioaccumulation of mercury residues in chicken tissues	African Journal of Biotechnology	Hussein, H. K., O. A. Abu-Zinadah, H. A. S. El Rabey and M. F. Meerasahib	-2011	10(71)	16089-16100
1071	Sorption of nonpolar aromatic contaminants by chlorosilane surface modified natural minerals	Environmental Science & Technology	Huttenloch, P., K. E. Roehl and K. Czurda	-2001	35(21)	4260-4264
1072	Use of copper shavings to remove mercury from contaminated groundwater or wastewater by amalgamation	Environmental Science & Technology	Huttenloch, P., K. E. Roehl and K. Czurda	-2003	37(18)	4269-4273
1073	Friends or foes? Monetized Life Cycle Assessment and Cost-Benefit Analysis of the site remediation of a former gas plant	Science of the Total Environment	Huysegoms, L., S. Rousseau and V. Cappuyns	-2018	619(258-271
1074	Determination of rate constants and branching ratios for TCE degradation by zero-valent iron using a chain decay multispecies model	Journal of Contaminant Hydrology	Hwang, H. T., S. W. Jeen, E. A. Sudicky and W. A. Illman	-2015	177(43-53
1075	Graduated characterization method using a multi-well microplate for reducing reactivity of nanoscale zero valent iron materials	Applied Catalysis B-Environmental	Hwang, Y., A. Salatas, P. D. Mines, M. H. Jakobsen and H. R. Andersen	-2016	181(314-320
1076	Effects of synthesis conditions on the characteristics and reactivity of nano scale zero valent iron	Applied Catalysis B-Environmental	Hwang, Y. H., D. G. Kim and H. S. Shin	-2011	105(1-2)	144-150
1077	Enhanced dechlorination of chloroethenes by granular sludge under microaerophilic conditions	World Journal of Microbiology & Biotechnology	Hwu, C. S. and C. J. Lu	-2006	22(8)	841-844
1078	Zero-valent metal nanoparticles for soil and groundwater remediation	Abstracts of Papers of the American Chemical Society	Hydutsky, B. W., E. J. Bishop, B. Schrick, J. L. Blough and T. E. Mallouk	-2004	228(U628-U629
1079	Abiotic reductive dechlorination of cis-DCE by ferrous monosulfide mackinawite	Environmental Science and Pollution Research	Hyun, S. P. and K. F. Hayes	-2015	22(21)	16463-16474
1080	Heterogeneous electro-Fenton treatment: preparation, characterization and performance in groundwater pesticide removal	Journal of Industrial and Engineering Chemistry	Iglesias, O., M. A. F. de Dios, T. Tavares, M. A. Sanroman and M. Pazos	-2015	27(276-282
1081	EXPERIMENTAL-STUDY OF MOVEMENT AND DISTRIBUTION OF DENSE ORGANIC CONTAMINANTS IN HETEROGENEOUS AQUIFERS	Journal of Contaminant Hydrology	Illangasekare, T. H., J. L. Ramsey, K. H. Jensen and M. B. Butts	-1995	20(1-2)
1082	Perchlorate removal in Fe-0/H2O systems: Impact of oxygen availability and UV radiation	Journal of Hazardous Materials	Im, J. K., H. S. Son and K. D. Zoh	-2011	192(2)	457-464
1083	TEHRAN GROUND-WATER POLLUTION BY DETERGENTS	Water Air and Soil Pollution	Imandel, K., N. Razeghi and P. Samar	-1978	9(1)	119-122
1084	COSOLVENT ENHANCED REMEDIATION OF RESIDUAL REUSE NONAQUEOUS PHASE LIQUIDS - EXPERIMENTAL INVESTIGATION	Environmental Science & Technology	Imhoff, P. T., S. N. Gleyzer, J. F. McBride, L. A. Vancho, I. Okuda and C. T. Miller	-1995	29(8)	1966-1976
1085	Effects of pH and phosphate on metal distribution with emphasis on As speciation and mobilization in soils from a lead smelting site	Science of the Total Environment	Impellitteri, C. A.	-2005	345(1-3)	175-190
1086	Performance of a PRB for the Remediation of Acidic Groundwater in Acid Sulfate Soil Terrain	Journal of Geotechnical and Geoenvironmental Engineering	Indraratna, B., G. Regmi, L. D. Nghiem and A. Golab	-2010	136(7)	897-906
1087	Nitrate removal in wetland microcosms	Water Research	Ingersoll, T. L. and L. A. Baker	-1998	32(3)	677-684
1088	Pilot-scale ISCO treatment of a MtBE contaminated site using a Fenton-like process	Science of the Total Environment	Innocenti, I., I. Verginelli, F. Massetti, D. Piscitelli, R. Gavasci and R. Baciocchi	-2014	485(726-738
1089	Electrochemical remediation technologies for soil, sediment, and groundwater remediation	Abstracts of Papers of the American Chemical Society	Iovenitti, J. L., N. Doering, R. I. Satre, W. A. McIlvride and D. G. Hill	-2001	221(U464-U464
1090	SMART PUMP AND TREAT	Journal of Hazardous Materials	Isherwood, W. F., D. Rice, J. Ziagos and E. Nichols	-1993	35(3)	413-426
1091	Performance evaluations of pump-and-treat system using advection-dispersion analysis: Effects of clay layer on remediation duration	Soils and Foundations	Ishimori, H., T. Katsumi, M. Yoshikawa and R. Fukagawa	-2006	46(1)	45-59
1092	Assessment of Arsenic Health Risk and Source Apportionment of Groundwater Pollutants using Multivariate Statistical Techniques in Chapai-Nawabganj District, Bangladesh	Journal of the Geological Society of India	Islam, A., S. H. Shen and M. Bodrud-Doza	-2017	90(2)	239-248
1093	In Situ Batch Denitrification of Nitrate-Rich Groundwater Using Sawdust as a Carbon Source-Marydale, South Africa	Water Air and Soil Pollution	Israel, S., P. Engelbrecht, G. Tredoux and M. V. Fey	-2009	204(1-4)	177-194
1094	An experimental investigation of nitrogen gas produced during denitrification	Ground Water	Istok, J. D., M. M. Park, A. D. Peacock, M. Oostrom and T. W. Wietsma	-2007	45(4)	461-467
1095	Site characterization and risk assessment in support of the design of groundwater remediation well near a hazardous landfill	Arabian Journal of Geosciences	Iwalewa, T. M. and M. H. Makkawi	-2015	8(3)	1705-1715
1096	Composting pulp and paper mill sludge - Effect of temperature and nutrient addition method	Compost Science & Utilization	Jackson, M. J. and M. A. Line	-1997	5(1)	74-81
1097	Second moment method for evaluating human health risks from groundwater contaminated by trichloroethylene	Environmental Health Perspectives	Jacobs, T. L., J. M. Warmerdam, M. A. Medina and W. T. Piver	-1996	104(8)	866-870
1098	Quantification and modelling of 2,4-dinitrotoluene reduction with high-purity and cast iron	Journal of Contaminant Hydrology	Jafarpour, B., P. T. Imhoff and P. C. Chiu	-2005	76(1-2)	87-107
1099	Denitrification potential in subsoils: A mechanism to reduce nitrate leaching to groundwater	Agriculture Ecosystems & Environment	Jahangir, M. M. R., M. I. Khalil, P. Johnston, L. M. Cardenas, D. J. Hatch, M. Butler, M. Barrett, V. O'Flaherty and K. G. Richards	-2012	147(13-23
1100	Conductivity reduction of porous media during surfactant-enhanced aquifer remediation due to emulsion formation	Abstracts of Papers of the American Chemical Society	Jain, V. and A. H. Demond	-1999	217(U779-U779
1101	Impact of surfactants for aquifer remediation on physical properties of the aqueous phase	Journal of Contaminant Hydrology	Jain, V. and A. H. Demond	-1999	40(1)	25-35
1102	Conductivity reduction due to emulsification during surfactant enhanced-aquifer remediation. 1. Emulsion transport	Environmental Science & Technology	Jain, V. and A. H. Demond	-2002	36(24)	5426-5433
1103	Conductivity reduction due to emulsification during surfactant enhanced-aquifer remediation. 2. Formation of emulsion in situ	Environmental Science & Technology	Jain, V. and A. H. Demond	-2002	36(24)	5434-5440
1104	Probability of failure for uncertain control systems using neural networks and multi-objective uniform-diversity genetic algorithms (MUGA)	Engineering Applications of Artificial Intelligence	Jamali, A., M. Ghamati, B. Ahmadi and N. Nariman-zadeh	-2013	26(2)	714-723
1105	Is benzene exposure from gasoline carcinogenic?	Journal of Environmental Monitoring	Jamall, I. S. and C. C. Willhite	-2008	10(2)	176-187
1106	Mineralogy of permeable reactive barriers for the attenuation of subsurface contaminants	Canadian Mineralogist	Jambor, J. L. and M. Raudsepp	-2005	43(2117-2140
1107	WHEN ENOUGH IS ENOUGH - THE WORTH OF MONITORING DATA IN AQUIFER REMEDIATION DESIGN	Water Resources Research	James, B. R. and S. M. Gorelick	-1994	30(12)	3499-3513
1108	Risk-cost decision framework for aquifer remediation design	Journal of Water Resources Planning and Management-Asce	James, B. R., J. P. Gwo and L. Toran	-1996	122(6)	414-420
1109	Remediation of a Diesel-Contaminated Soil Using a Fenton-Like Advanced Oxidation Process: Optimization by Response Surface Methodology	Soil & Sediment Contamination	Jamialahmadi, N., S. Gitipour, O. Jamialahmadi and M. Baghdadi	-2015	24(6)	609-623
1110	Reactive Transport Modeling of Chromium Isotope Fractionation during Cr(VI) Reduction	Environmental Science & Technology	Jamieson-Hanes, J. H., R. T. Amos and D. W. Blowes	-2012	46(24)	13311-13316
1111	Evaluating zinc isotope fractionation under sulfate reducing conditions using a flow-through cell and in situ XAS analysis	Geochimica Et Cosmochimica Acta	Jamieson-Hanes, J. H., H. K. Shrimpton, H. Veeramani, C. J. Ptacek, A. Lanzirotti, M. Newville and D. W. Blowes	-2017	203(1-14
1112	A simulation-optimization model to control seawater intrusion in coastal aquifers using abstraction/recharge wells	International Journal for Numerical and Analytical Methods in Geomechanics	Javadi, A. A., H. F. Abd-Elhamid and R. Farmani	-2012	36(16)	1757-1779
1113	Impact of rock wettability on surfactant-enhanced aquifer remediation	Abstracts of Papers of the American Chemical Society	Javanbakht, G. and L. Goual	-2016	251(2
1114	Mobilization and micellar solubilization of NAPL contaminants in aquifer rocks	Journal of Contaminant Hydrology	Javanbakht, G. and L. Goual	-2016	185(61-73
1115	Miscible fluid displacement stability in unconfined porous media: Two-dimensional flow experiments and simulations	Journal of Contaminant Hydrology	Jawitz, J. W., M. D. Annable and P. S. C. Rao	-1998	31(3-4)	211-230
1116	Evaluation of remediation performance and cost for field-scale single-phase microemulsion (SPME) flushing	Journal of Environmental Science and Health Part a-Toxic/Hazardous Substances & Environmental Engineering	Jawitz, J. W., M. D. Annable, P. S. C. Rao and R. D. Rhue	-2001	36(8)	1437-1450
1117	Groundwater contaminant flux reduction resulting from nonaqueous phase liquid mass reduction	Water Resources Research	Jawitz, J. W., A. D. Fure, G. G. Demmy, S. Berglund and P. S. C. Rao	-2005	41(10)	15
1118	Aerated treatment pond technology with biofilm promoting mats for the bioremediation of benzene, MTBE and ammonium contaminated groundwater	Water Research	Jechalke, S., C. Vogt, N. Reiche, A. G. Franchini, H. Borsdorf, T. R. Neu and H. H. Richnow	-2010	44(6)	1785-1796
1119	Reactive Transport Modeling for Mobilization of Arsenic in a Sediment Downgradient from an Iron Permeable Reactive Barrier	Water	Jeen, S. W.	-2017	9(11)	13
1120	Modeling Gas Formation and Mineral Precipitation in a Granular Iron Column	Environmental Science & Technology	Jeen, S. W., R. T. Amos and D. W. Blowes	-2012	46(12)	6742-6749
1121	Performance evaluation of granular iron for removing hexavalent chromium under different geochemical conditions	Journal of Contaminant Hydrology	Jeen, S. W., D. W. Blowes and R. W. Gillham	-2008	95(1-2)	76-91
1122	Effects of carbonate precipitates on long-term performance of granular iron for reductive dechlorination of TCE	Environmental Science & Technology	Jeen, S. W., R. W. Gillham and D. W. Blowes	-2006	40(20)	6432-6437
1123	Predictions of long-term performance of granular iron permeable reactive barriers: Field-scale evaluation	Journal of Contaminant Hydrology	Jeen, S. W., R. W. Gillham and A. Przepiora	-2011	123(1-2)	50-64
1124	Evaluation of layered and mixed passive treatment systems for acid mine drainage	Environmental Technology	Jeen, S. W. and B. Mattson	-2016	37(22)	2835-2851
1125	Reactive transport modeling of trichloroethene treatment with declining reactivity of iron	Environmental Science & Technology	Jeen, S. W., K. U. Mayer, R. W. Gillham and D. W. Blowes	-2007	41(4)	1432-1438
1126	Treatment of trichloroethene and hexavalent chromium by granular iron in the presence of dissolved CaCO3	Journal of Contaminant Hydrology	Jeen, S. W., Y. Q. Yang, L. Gui and R. W. Gillham	-2013	144(1)	108-121
1127	METHANOTROPHIC BACTERIA AND FACILITATED TRANSPORT OF POLLUTANTS IN AQUIFER MATERIAL	Applied and Environmental Microbiology	Jenkins, M. B., J. H. Chen, D. J. Kadner and L. W. Lion	-1994	60(10)	3491-3498
1128	Effects of pure and dyed PCE on physical and interfacial properties of remedial solutions	Journal of Hazardous Materials	Jeong, S. W., A. L. Wood and T. R. Lee	-2002	95(1-2)	125-135
1129	Carbon Nanotube Based Groundwater Remediation: The Case of Trichloroethylene	Molecules	Jha, K. C., Z. N. Liu, H. Vijwani, M. Nadagouda, S. M. Mukhopadhyay and M. Tsige	-2016	21(7)	15
1130	Determining hydraulic characteristics of production wells using genetic algorithm	Water Resources Management	Jha, M. K., G. Nanda and M. P. Samuel	-2004	18(4)	353-377
1131	The role of nitrite in sulfate radical-based degradation of phenolic compounds: An unexpected nitration process relevant to groundwater remediation by in-situ chemical oxidation (ISCO)	Water Research	Ji, Y. F., L. Wang, M. D. Jiang, J. H. Lu, C. Ferronato and J. M. Chovelon	-2017	123(249-257
1132	Solution of AntiSeepage for Mengxi River Based on Numerical Simulation of Unsaturated Seepage	Scientific World Journal	Ji, Y. J., L. Z. Zhang and J. N. Yue	-2014	7
1133	Adsorption and dechlorination of 2,4-dichlorophenol (2,4-DCP) on a multi-functional organo-smectite templated zero-valent iron composite	Chemical Engineering Journal	Jia, H. Z. and C. Y. Wang	-2012	191(202-209
1134	Sorption of triazoles to soil and iron minerals	Chemosphere	Jia, Y., P. Aagaard and G. D. Breedveld	-2007	67(2)	250-258
1135	Column studies on transport of deicing additive benzotriazole in a sandy aquifer and a zerovalent iron barrier	Chemosphere	Jia, Y., G. D. Breedveld and P. Aagaard	-2007	69(9)	1409-1418
1136	Sulfate radical-based oxidation of fluoroquinolone antibiotics: Kinetics, mechanisms and effects of natural water matrices	Water Research	Jiang, C. L., Y. F. Ji, Y. Y. Shi, J. F. Chen and T. M. Cai	-2016	106(507-517
1137	The decreasing aggregation of nanoscale zero-valent iron induced by trivalent chromium	Environmental Chemistry	Jiang, D. L., X. L. Hu, R. Wang, Y. J. Wang and D. Q. Yin	-2017	14(2)	99-105
1138	Remediation of contaminated soils by enhanced nanoscale zero valent iron	Environmental Research	Jiang, D. N., G. M. Zeng, D. L. Huang, M. Chen, C. Zhang, C. Huang and J. Wan	-2018	163(217-227
1139	Recovery of VOCs from surfactant solutions by pervaporation	Journal of Membrane Science	Jiang, J. S., L. M. Vane and S. K. Sikdar	-1997	136(1-2)	233-247
1140	Transformation of antimicrobial agent sulfamethazine by peroxymonosulfate: Radical vs. nonradical mechanisms	Science of the Total Environment	Jiang, M. D., Q. Y. Zhang, Y. F. Ji, D. Y. Kong, J. H. Lu, X. M. Yin, Q. S. Zhou, C. Ferronato and J. M. Chovelon	-2018	636(864-871
1141	Comparative studies of H2O2/Fe(II)/formic acid, sodium percarbonate/Fe(II)/formic acid and calcium peroxide/Fe(II)/formic acid processes for degradation performance of carbon tetrachloride	Chemical Engineering Journal	Jiang, W. C., P. Tang, S. G. Lu, Y. F. Xue, X. Zhang, Z. F. Qiu and Q. Sui	-2018	344(453-461
1142	Ensemble of surrogates-based optimization for identifying an optimal surfactant-enhanced aquifer remediation strategy at heterogeneous DNAPL-contaminated sites	Computers & Geosciences	Jiang, X., W. X. Lu, Z. Y. Hou, H. Q. Zhao and J. Na	-2015	84(37-45
1143	Coupled Monte Carlo simulation and Copula theory for uncertainty analysis of multiphase flow simulation models	Environmental Science and Pollution Research	Jiang, X., J. Na, W. X. Lu and Y. Zhang	-2017	24(31)	24284-24296
1144	Groundwater Risk Intensity Assessment. Application to Carbonate Aquifers of the Western Mediterranean (Southern Spain)	Geodinamica Acta	Jimenez-Madrid, A., C. Martinez-Navarrete and F. Carrasco-Cantos	-2009	22-23(101-111
1145	Control of downward migration of dense nonaqueous phase liquid during surfactant flooding by design simulations	Water Resources Research	Jin, M. Q., G. J. Hirasaki, R. E. Jackson, K. Kostarelos and G. A. Pope	-2007	43(1)	14
1146	Bioremediation of benzene, ethylbenzene, and xylenes in groundwater under iron-amended, sulfate-reducing conditions	Environmental Toxicology and Chemistry	Jin, S., P. H. Fallgren, A. A. Bilgin, J. M. Morris and P. W. Barnes	-2007	26(2)	249-253
1147	A Monitoring Network Design Procedure for Three-Dimensional (3D) Groundwater Contaminant Source Identification	Environmental Forensics	Jin, X., R. S. Ranjithan and G. Mahinthakumar	-2014	15(1)	78-96
1148	Immobilization mechanisms of arsenate in iron hydroxide sludge stabilized with cement	Environmental Science & Technology	Jing, C. Y., G. P. Korfiatis and X. G. Meng	-2003	37(21)	5050-5056
1149	Removal of chlorinated solvents from carbonate-buffered water by zero-valent iron	Central European Journal of Chemistry	Jiricek, M., O. Sracek and V. Janda	-2007	5(1)	87-106
1150	Sorption of nonionic surfactant oligomers to sediment and PCE DNAPL: Effects on PCE distribution between water and sediment	Environmental Science & Technology	John, W. W., G. B. Bao, W. P. Johnson and T. B. Stauffer	-2000	34(4)	672-679
1151	Field-Scale Transport and Transformation of Carboxymethylcellulose-Stabilized Nano Zero-Valent Iron	Environmental Science & Technology	Johnson, R. L., J. T. Nurmi, G. S. O. Johnson, D. M. Fan, R. L. O. Johnson, Z. Q. Shi, A. J. Salter-Blanc, P. G. Tratnyek and G. V. Lowry	-2013	47(3)	1573-1580
1152	Reduction of hydraulic conductivity and reactivity in zero-valent iron columns by oxygen and TNT	Ground Water Monitoring and Remediation	Johnson, R. L., P. G. Tratnyek, R. Miehr, R. B. Thoms and J. Z. Bandstra	-2005	25(1)	129-136
1153	Degradation of carbon tetrachloride by iron metal: Complexation effects on the oxide surface	Journal of Contaminant Hydrology	Johnson, T. L., W. Fish, Y. A. Gorby and P. G. Tratnyek	-1998	29(4)	379-398
1154	LOCATION ANALYSIS IN GROUNDWATER REMEDIATION USING NEURAL NETWORKS	Ground Water	Johnson, V. M. and L. L. Rogers	-1995	33(5)	749-758
1155	Applying soft computing methods to improve the computational tractability of a subsurface simulation-optimization problem	Journal of Petroleum Science and Engineering	Johnson, V. M. and L. L. Rogers	-2001	29(3-4)	153-175
1156	Extending the geographic reach of the water hyacinth plant in removal of heavy metals from a temperate Northern Hemisphere river	Scientific Reports	Jones, J. L., R. O. Jenkins and P. I. Haris	-2018	8(15
1157	ADAPTIVE-CONTROL OF GROUNDWATER HYDRAULICS	Journal of Water Resources Planning and Management-Asce	Jones, L.	-1992	118(1)
1158	Estimation of anthropogenic pollution using a Bayesian contamination model: an application to fractured bedrock groundwater from Han River Watershed, South Korea	Environmetrics	Joo, Y., D. Kim, K. Lee, S. T. Yun, K. H. Kim and D. Mercante	-2009	20(3)	221-234
1159	Optimising the transport properties and reactivity of microbially-synthesised magnetite for in situ remediation	Scientific Reports	Joshi, N., F. X. Liu, M. P. Watts, H. Williams, V. S. Coker, D. Schmid, T. Hofmann and J. R. Lloyd	-2018	8(12
1160	Enhanced Remediation of Pentachlorophenol (PCP)-Contaminated Groundwater by Bioaugmentation with Known PCP-Degrading Bacteria	Bioremediation Journal	Joshi, V. V., M. L. Prewitt, D. P. Ma and H. Borazjani	-2015	19(2)	160-170
1161	Transport of edible oil emulsions in clayey sands: 3D sandbox results and model validation	Journal of Hydrologic Engineering	Jung, Y., K. M. Coulibaly and R. C. Borden	-2006	11(3)	238-244
1162	Effect of pH on Fenton and Fenton-like oxidation	Environmental Technology	Jung, Y. S., W. T. Lim, J. Y. Park and Y. H. Kim	-2009	30(2)	183-190
1163	Constructal design of permeable reactive barriers: groundwater-hydraulics criteria	Journal of Engineering Mathematics	Kacimov, A. R., H. Klammler, N. Il'yinskii and K. Hatfield	-2011	71(4)	319-338
1164	Stabilization of Engineered Zero-Valent Nanoiron with Na-Acrylic Copolymer Enhances Spermiotoxicity	Environmental Science & Technology	Kadar, E., G. A. Tarran, A. N. Jha and S. N. Al-Subiai	-2011	45(8)	3245-3251
1165	Reductive Cyclization of Levulinic Acid to gamma-Valerolactone over Non-Noble Bimetallic Nanocomposite	Industrial & Engineering Chemistry Research	Kadu, B. S., A. M. Hengne, N. S. Biradar, C. V. Rode and R. C. Chikate	-2016	55(51)	13032-13039
1166	Acceleration of groundwater remediation by deep sweeps and vortex ejections induced by rapidly pulsed pumping	Water Resources Research	Kahler, D. M. and Z. J. Kabala	-2016	52(5)	3930-3940
1167	Estimation of cleanup time for continuous and pulsed soil vapor extraction	Journal of Hydrology	Kaleris, V. and J. Croise	-1997	194(1-4)	330-356
1168	Engineered passive bioreactive barriers: risk-managing the legacy of industrial soil and groundwater pollution	Current Opinion in Microbiology	Kalin, R. M.	-2004	7(3)	227-238
1169	Design and application of surface PRBs for PCB remediation in the Canadian Arctic	Journal of Environmental Management	Kalinovich, I. K., A. Rutter, R. K. Rowe and J. S. Poland	-2012	101(124-133
1170	Simulation/optimization modeling for robust pumping strategy design	Ground Water	Kalwij, I. M. and R. C. Peralta	-2006	44(4)	574-582
1171	REVIEW ON RECENT ADVANCES IN ENVIRONMENTAL REMEDIATION AND RELATED TOXICITY OF ENGINEERED NANOPARTICLES	Environmental Engineering and Management Journal	Kamali, M., A. P. D. Gomes, Z. Khodaparast and T. Seifi	-2016	15(4)	923-934
1172	Investigation of gas production and entrapment in granular iron medium	Journal of Contaminant Hydrology	Kamolpornwijit, W. and L. Liang	-2006	82(3-4)	338-356
1173	Identification and quantification of mineral precipitation in Fe-0 filings from a column study	Environmental Science & Technology	Kamolpornwijit, W., L. Y. Liang, G. R. Moline, T. Hart and O. R. West	-2004	38(21)	5757-5765
1174	Probabilistic programming for nitrate pollution control: Comparing different probabilistic constraint approximations	European Journal of Operational Research	Kampas, A. and B. White	-2003	147(1)	217-228
1175	Effectiveness of chemically enhanced solubilization of hydrocarbons	Spe Production & Facilities	Kan, A. T., M. A. Hunter, G. M. Fu and M. B. Tomson	-1997	12(3)	153-157
1176	Modeling improved ISCO treatment of low permeable zones via viscosity modification: Assessment of system variables	Journal of Contaminant Hydrology	Kananizadeh, N., C. Chokejaroenrat, Y. S. Li and S. Comfort	-2015	173(25-37
1177	Transport characteristics of surface-modified nanoscale zero-valent iron in porous media	Water Science and Technology	Kanel, S. R. and H. Choi	-2007	55(1-2)	157-162
1178	Source Identification and Degradation Pathway of Multiple Persistent Organic Pollutants in Groundwater at an Abandoned Chemical Site in Hebei, China	Exposure and Health	Kang, B., D. Wang and S. H. Du	-2017	9(2)	135-141
1179	Remediation of TCE-Contaminated Groundwater Using Nanocatalyst and Bacteria	Journal of Nanoscience and Nanotechnology	Kang, S. K., H. Seo, E. Sun, I. Kim and Y. Roh	-2011	11(8)	7172-7175
1180	Dechlorination of trichloroethylene by a steel converter slag amended with Fe(II)	Chemosphere	Kang, W. H., I. Hwang and J. Y. Park	-2006	62(2)	285-293
1181	Cr(VI) removal from aqueous systems using pyrite as the reducing agent: Batch, spectroscopic and column experiments	Journal of Contaminant Hydrology	Kantar, C., C. Ari, S. Keskin, Z. G. Dogaroglu, A. Karadeniz and A. Alten	-2015	174(28-38
1182	Role of Humic Substances on Cr(VI) Removal from Groundwater with Pyrite	Water Air and Soil Pollution	Kantar, C., M. S. Bulbul and S. Keskin	-2017	228(1)	11
1183	Recovery of chlorinated solvent trichloroethylene contaminated groundwater using a hybrid treatment system	International Journal of Environmental Science and Technology	Kao, C. M.	-2014	11(1)	149-158
1184	Laboratory column studies for evaluating a barrier system for providing oxygen and substrate for TCE biodegradation	Chemosphere	Kao, C. M., S. C. Chen and M. C. Su	-2001	44(5)	925-934
1185	Remediation of PCE-contaminated aquifer by an in situ two-layer biobarrier: laboratory batch and column studies	Water Research	Kao, C. M., S. C. Chen, J. Y. Wang, Y. L. Chen and S. Z. Lee	-2003	37(1)	27-38
1186	Enhanced PCE dechlorination by biobarrier systems under different redox conditions	Water Research	Kao, C. M., Y. L. Chen, S. C. Chen, T. Y. Yeh and W. S. Wu	-2003	37(20)	4885-4894
1187	Using a peat biobarrier to remediate PCE/TCE contaminated aquifers	Water Research	Kao, C. M. and S. E. Lei	-2000	34(3)	835-845
1188	Enhanced bioremediation of trichloroethene contaminated by a biobarrier system	Water Science and Technology	Kao, C. M. and L. Yang	-2000	42(3-4)	429-434
1189	Zero-valent iron removal rates of aqueous Cr(VI) measured under flow conditions	Water Air and Soil Pollution	Kaplan, D. I. and T. J. Gilmore	-2004	155(1-4)	21-33
1190	An artificial neural network model for the effects of chicken manure on ground water	Applied Soft Computing	Karadurmus, E., M. Cesmeci, M. Yuceer and R. Berber	-2012	12(1)	494-497
1191	KT3D_H2O: A Program for Kriging Water Level Data Using Hydrologic Drift Terms	Ground Water	Karanovic, M., M. Tonkin and D. Wilson	-2009	47(4)	580-586
1192	The solution of groundwater quality management problems with a nonconvex feasible region using a cutting plane optimization technique	Water Resources Research	Karatzas, G. P. and G. F. Pinder	-1996	32(4)	1091-1100
1193	HORIZONTAL SYSTEMS TECHNOLOGY FOR SHALLOW-SITE REMEDIATION	Journal of Petroleum Technology	Karlsson, H.	-1993	45(2)	160-165
1194	Zero valent iron as an electron-donor for methanogenesis and sulfate reduction in anaerobic sludge	Biotechnology and Bioengineering	Karri, S., R. Sierra-Alvarez and J. A. Field	-2005	92(7)	810-819
1195	Application of linear programming and differential evolutionary optimization methodologies for the solution of coastal subsurface water management problems subject to environmental criteria	Journal of Hydrology	Karterakis, S. M., G. P. Karatzas, I. K. Nikolos and M. P. Papadopoulou	-2007	342(3-4)	270-282
1196	Groundwater Remediation Using an Enricher Reactor-Permeable Reactive Biobarrier for Periodically Absent Contaminants	Water Environment Research	Kasi, M., J. McEvoy, G. Padmanabhan and E. Khan	-2011	83(7)	603-612
1197	Removal of uranium from contaminated drinking water: a mini review of available treatment methods	Desalination and Water Treatment	Katsoyiannis, I. A. and A. I. Zouboulis	-2013	51(13-15)	2915-2925
1198	Capture and cleanup of a migrating VOC plume by the in-well vapor stripping: a sand tank experiment	Journal of Contaminant Hydrology	Katz, Y. and H. Gvirtzman	-2000	43(1)	25-44
1199	Geo-spatial analysis of land-water resource degradation in two economically contrasting agricultural regions adjoining national capital territory (Delhi)	Environmental Monitoring and Assessment	Kaur, R., P. S. Minhas, P. C. Jain, P. Singh and D. S. Dubey	-2009	154(1-4)	65-83
1200	Injection of particulates for groundwater remediation: A reverse filtration challenge	Abstracts of Papers of the American Chemical Society	Kavanaugh, M., D. Elliott, M. Zhang, J. Chambon, C. Wildman and B. Marvin	-2018	255(1
1201	Laboratory investigation of flux reduction from dense non-aqueous phase liquid (DNAPL) partial source zone remediation by enhanced dissolution	Journal of Contaminant Hydrology	Kaye, A. J., J. Cho, N. B. Basu, X. S. Chen, M. D. Annable and J. W. Jawitz	-2008	102(1-2)	17-28
1202	Optimal Remediation Design of Unconfined Contaminated Aquifers Based on the Finite Element Method and a Modified Firefly Algorithm	Water Resources Management	Kazemzadeh-Parsi, M. J., F. Daneshmand, M. A. Ahmadfard and J. Adamowski	-2015	29(8)	2895-2912
1203	Optimal groundwater remediation design of pump and treat systems via a simulation-optimization approach and firefly algorithm	Engineering Optimization	Kazemzadeh-Parsi, M. J., F. Daneshmand, M. A. Ahmadfard, J. Adamowski and R. Martel	-2015	47(1)
1204	Acid mine drainage: Prevention, treatment options, and resource recovery: A review	Journal of Cleaner Production	Kefeni, K. K., T. A. M. Msagati and B. B. Mamba	-2017	151(475-493
1205	Remediation of NAPL-contaminated aquifers: Is the cure worth the cost?	Journal of Environmental Science and Health Part a-Toxic/Hazardous Substances & Environmental Engineering	Kent, B. and G. C. B. Mosquera	-2001	36(8)	1559-1569
1206	Ground rubber: Sorption media for ground water containing benzene and O-xylene	Journal of Geotechnical and Geoenvironmental Engineering	Kershaw, D. S., B. C. Kulik and S. Pamukcu	-1997	123(4)	324-334
1207	Integrated optimal management of ground-water pollution and withdrawal	Ground Water	Keshari, A. K. and B. Datta	-1996	34(1)	104-113
1208	Remediation of sites contaminated by oil refinery operations	Environmental Progress	Khaitan, S., S. Kalainesan, L. E. Erickson, P. Kulakow, S. Martin, R. Karthikeyan, S. L. L. Hutchinson, L. C. Davis, T. H. Illangasekare and C. Ng'oma	-2006	25(1)	20-31
1209	Evaluation of a petroleum hydrocarbon contaminated site for natural attenuation using 'RBMNA' methodology	Environmental Modelling & Software	Khan, F. I. and T. Husain	-2003	18(2)	179-194
1210	Application of Fe-Cu binary oxide nanoparticles for the removal of hexavalent chromium from aqueous solution	Water Science and Technology	Khan, S. U., R. Zaidi, S. Z. Hassan, I. H. Farooqi and A. Azam	-2016	74(1)	165-175
1211	Hydrogenotrophic denitrification in an attached growth reactor under various operating conditions	Water Science and Technology-Water Supply	Khanitchaidecha, W. and F. Kazama	-2012	12(1)	72-81
1212	A web-based decision support tool for groundwater remediation technologies selection	Journal of Hydroinformatics	Khelifi, F., A. Lodolo, S. Vranes, G. Centi and S. Miertus	-2006	8(2)	91-100
1213	A multicomponent analysis of the sorption of polydisperse ethoxylated nonionic surfactants to aquifer materials: Equilibrium sorption behavior	Environmental Science & Technology	Kibbey, T. C. G. and K. F. Hayes	-1997	31(4)	1171-1177
1214	Applying numerical modeling for designing strategies of effective groundwater remediation	Environmental Earth Sciences	Kiecak, A., G. Malina, E. Kret and T. Szklarczyk	-2017	76(6)	13
1215	Organic substrates as electron donors in permeable reactive barriers for removal of heavy metals from acid mine drainage	Environmental Technology	Kijjanapanich, P., K. Pakdeerattanamint, P. N. L. Lens and A. P. Annachhatre	-2012	33(23)	2635-2644
1216	Determining Trapped Gas in Foam From Computed-Tomography Images	Spe Journal	Kil, R. A., Q. P. Nguyen and W. R. Rossen	-2011	16(1)	24-34
1217	The effect of ionic strength and hardness of water on the non-ionic surfactant-enhanced remediation of perchloroethylene contamination	Journal of Hazardous Materials	Kim, E. S., D. H. Lee, B. W. Yum and H. W. Chang	-2005	119(1-3)	195-203
1218	Degradation of trichloroethylene (TCE) by nanoscale zero-valent iron (nZVI) immobilized in alginate bead	Journal of Hazardous Materials	Kim, H., H. J. Hong, J. Jung, S. H. Kim and J. W. Yang	-2010	176(1-3)	1038-1043
1219	Standardization of the reducing power of zero-valent iron using iodine	Journal of Environmental Science and Health Part a-Toxic/Hazardous Substances & Environmental Engineering	Kim, H., H. Yang and J. Kim	-2014	49(5)	514-523
1220	Application of nanoparticulate zerovalent iron coupled with polyphosphate for groundwater remediation: A sequential redox treatment, stablity, and toxicity	Abstracts of Papers of the American Chemical Society	Kim, H. H., M. S. Kim, H. E. Kim and C. Lee	-2016	252(1
1221	Remediation of TCE-contaminated groundwater in a sandy aquifer using pulsed air sparging: Laboratory and numerical studies	Journal of Environmental Engineering-Asce	Kim, H. M., Y. Hyun and K. K. Lee	-2007	133(4)	380-388
1222	Heavy metal removal in groundwater originating from acid mine drainage using dead Bacillus drentensis sp immobilized in polysulfone polymer	Journal of Environmental Management	Kim, I., M. Lee and S. Wang	-2014	146(568-574
1223	Beyond 'pump and treat'	Chemical Engineering	Kim, I. and G. Ondrey	-1996	103(3)	30-&
1224	Optimal pumping time for a pump-and-treat determined from radial convergent tracer tests	Geosciences Journal	Kim, J. W.	-2014	18(1)	69-80
1225	Artificial and enhanced humification of soil organic matter using microwave irradiation	Environmental Science and Pollution Research	Kim, M. C. and H. S. Kim	-2013	20(4)	2362-2371
1226	Removal of Pb(II) from aqueous solution by a zeolite-nanoscale zero-valent iron composite	Chemical Engineering Journal	Kim, S. A., S. Kamala-Kannan, K. J. Lee, Y. J. Park, P. J. Shea, W. H. Lee, H. M. Kim and B. T. Oh	-2013	217(54-60
1227	Reductive dechlorination of chlorinated biphenyls by palladized zero-valent metals	Journal of Environmental Science and Health Part a-Toxic/Hazardous Substances & Environmental Engineering	Kim, Y. H., W. S. Shin and S. O. Ko	-2004	39(5)	1177-1188
1228	State-of-the-Practice Review of In Situ Thermal Technologies	Ground Water Monitoring and Remediation	Kingston, J. L. T., P. R. Dahlen and P. C. Johnson	-2010	30(4)	64-72
1229	HOWS YOUR PUMP-AND-TREAT SYSTEM DOING	Chemical Engineering Progress	Kirkpatrick, G. L.	-1993	89(10)	47-52
1230	Impact of Nanoscale Zero Valent Iron on Geochemistry and Microbial Populations in Trichloroethylene Contaminated Aquifer Materials	Environmental Science & Technology	Kirschling, T. L., K. B. Gregory, E. G. Minkley, G. V. Lowry and R. D. Tilton	-2010	44(9)	3474-3480
1231	Mechanistic Consideration of Zinc Ion Removal by Zero-Valent Iron	Water Air and Soil Pollution	Kishimoto, N., S. Iwano and Y. Narazaki	-2011	221(1-4)	183-189
1232	Reusability of iron sludge as an iron source for the electrochemical Fenton-type process using Fe2+/HOCl system	Water Research	Kishimoto, N., T. Kitamura, M. Kato and H. Otsu	-2013	47(5)	1919-1927
1233	Analytical solutions for flow fields near continuous wall reactive barriers	Journal of Contaminant Hydrology	Klammler, H. and K. Hatfield	-2008	98(1-2)
1234	Analytical solutions for the flow fields near funnel-and-gate reactive barriers with hydraulic losses	Water Resources Research	Klammler, H. and K. Hatfield	-2009	45(14
1235	Analytical Solutions for Flow Fields near Drain-and-Gate Reactive Barriers	Ground Water	Klammler, H., K. Hatfield and A. Kacimov	-2010	48(3)	427-437
1236	Capture and release zones of permeable reactive barriers under the influence of advective-dispersive transport in the aquifer	Advances in Water Resources	Klammler, H., K. Hatfield, M. M. Mohamed, I. V. Perminova and M. Perlmutter	-2014	69(79-94
1237	Influence of solution composition and column aging on the reduction of nitroaromatic compounds by zero-valent iron	Chemosphere	Klausen, J., J. Ranke and R. P. Schwarzenbach	-2001	44(4)	511-517
1238	REDUCTION OF SUBSTITUTED NITROBENZENES BY FE(II) IN AQUEOUS MINERAL SUSPENSIONS	Environmental Science & Technology	Klausen, J., S. P. Trober, S. B. Haderlein and R. P. Schwarzenbach	-1995	29(9)	2396-2404
1239	Longevity of granular iron in groundwater treatment processes: Solution composition effects on reduction of organohalides and nitroaromatic compounds	Environmental Science & Technology	Klausen, J., P. J. Vikesland, T. Kohn, D. R. Burris, W. P. Ball and A. L. Roberts	-2003	37(6)	1208-1218
1240	Zero-valent iron nanoparticles in treatment of acid mine water from in situ uranium leaching	Chemosphere	Klimkova, S., M. Cernik, L. Lacinova, J. Filip, D. Jancik and R. Zboril	-2011	82(8)	1178-1184
1241	APPLICATION OF NANOSCALE ZERO-VALENT IRON FOR GROUNDWATER REMEDIATION: LABORATORY AND PILOT EXPERIMENTS	Nano	Klimkova, S., M. Cernik, L. Lacinova and J. Nosek	-2008	3(4)	287-289
1242	A Self-Sufficient Nitrate Groundwater Remediation System: Geobacter Sulfurreducens Microbial Fuel Cell Fed by Hydrogen from a Water Electrolyzer	Journal of the Electrochemical Society	Knoche, K. L., J. N. Renner, W. Gellett, K. E. Ayers and S. D. Minteer	-2016	163(7)	F651-F656
1243	Reliability and remediation cost of optimal remediation design considering uncertainty in aquifer parameters	Journal of Water Resources Planning and Management-Asce	Ko, N. Y. and K. K. Lee	-2008	134(5)	413-421
1244	Convergence of deterministic and stochastic approaches in optimal remediation design of a contaminated aquifer	Stochastic Environmental Research and Risk Assessment	Ko, N. Y. and K. K. Lee	-2009	23(3)	309-318
1245	Design of effective remediation system in a contaminated aquifer by controlling constraints	Geosciences Journal	Ko, N. Y. and K. K. Lee	-2009	13(4)	415-421
1246	Information effect on remediation design of contaminated aquifers using the pump and treat method	Stochastic Environmental Research and Risk Assessment	Ko, N. Y. and K. K. Lee	-2010	24(5)	649-660
1247	Optimal groundwater remediation design of a pump and treat system considering clean-up time	Geosciences Journal	Ko, N. Y., K. K. Lee and Y. Hyun	-2005	9(1)	23-31
1248	In situ push-pull tests for the determination of TCE degradation and permanganate consumption rates	Environmental Geology	Ko, S. O. and S. H. Ji	-2007	53(2)	359-364
1249	Removal of antibiotic sulfamethoxazole by zero-valent iron under oxic and anoxic conditions: Removal mechanisms in acidic, neutral and alkaline solutions	Journal of Environmental Management	Kobayashi, M., S. Kurosu, R. Yamaguchi and Y. Kawase	-2017	200(88-96
1250	METALLIC IRON FOR WATER TREATMENT: PREVAILING PARADIGM HINDERS PROGRESS	Fresenius Environmental Bulletin	Kobbe-Dama, N., C. Noubactep and J. B. Tchatchueng	-2013	22(10)	2953-2957
1251	Compost-based permeable reactive barriers for the source treatment of arsenic contaminations in aquifers: Column studies and solid-phase investigations	Environmental Science & Technology	Kober, R., B. Daus, M. Ebert, J. Mattusch, E. Welter and A. Dahmke	-2005	39(19)	7650-7655
1252	Removal of arsenic from groundwater by zerovalent iron and the role of sulfide	Environmental Science & Technology	Kober, R., E. Welter, M. Ebert and A. Dahmke	-2005	39(20)	8038-8044
1253	Modeling solute/contaminant transport in heterogeneous aquifers	Environmental Science and Pollution Research	Kocabas, I. and M. Bulbul	-2015	22(5)	3298-3313
1254	Investigation of the inhibitory effect of silica on the degradation of 1,1,1-trichloroethane by granular iron	Environmental Science & Technology	Kohn, T., S. R. Kane, D. H. Fairbrother and A. L. Roberts	-2003	37(24)	5806-5812
1255	Longevity of granular iron in groundwater treatment processes: Corrosion product development	Environmental Science & Technology	Kohn, T., K. J. T. Livi, A. L. Roberts and P. J. Vikesland	-2005	39(8)	2867-2879
1256	The effect of silica on the degradation of organohalides in granular iron columns	Journal of Contaminant Hydrology	Kohn, T. and A. L. Roberts	-2006	83(1-2)	70-88
1257	Interspecies competitive effects in reduction of organohalides in Connelly iron columns	Environmental Engineering Science	Kohn, T. and A. L. Roberts	-2006	23(5)	874-885
1258	Many-objective groundwater monitoring network design using bias-aware ensemble Kalman filtering, evolutionary optimization, and visual analytics	Water Resources Research	Kollat, J. B., P. M. Reed and R. M. Maxwell	-2011	47(18
1259	Long-term efficiency and kinetic evaluation of ZVI barriers during clean-up of copper containing solutions	Minerals Engineering	Komnitsas, K., G. Bartzas, K. Fytas and I. Paspaliaris	-2007	20(13)	1200-1209
1260	Efficiency of limestone and red mud barriers: laboratory column studies	Minerals Engineering	Komnitsas, K., G. Bartzas and I. Paspaliaris	-2004	17(2)	183-194
1261	Modeling of reaction front progress in fly ash permeable reactive barriers	Environmental Forensics	Komnitsas, K., G. Bartzas and I. Paspaliaris	-2006	7(3)	219-231
1262	Efficiency of composite permeable reactive barriers for the removal of Cr(VI) from leachates	Desalination and Water Treatment	Komnitsas, K., G. Bazdanis and G. Bartzas	-2016	57(19)	8990-9000
1263	Removal of heavy metals from leachates using organic/inorganic permeable reactive barriers	Desalination and Water Treatment	Komnitsas, K., G. Bazdanis, G. Bartzas, E. Sahinkaya and D. Zaharaki	-2013	51(13-15)	3052-3059
1264	Using the multiple cell balance method to solve the problem of two-dimensional groundwater flow and contaminant transport with nonequilibrium sorption	Journal of Contaminant Hydrology	Kong, D. and T. C. Harmon	-1996	23(4)	285-301
1265	Adsorption Mechanism of Humic Acid on Cu/Fe Bimetallic Particles and Its Influence on the Reduction of Nitrobenzene in Groundwater	Water Air and Soil Pollution	Kong, S. Q., Y. X. Wang, H. B. Zhan, S. H. Yuan and Q. H. Hu	-2014	225(11)	11
1266	Synthesis of zeolite-supported microscale zero-valent iron for the removal of Cr6+ and Cd2+ from aqueous solution	Journal of Environmental Management	Kong, X. K., Z. T. Han, W. Zhang, L. Song and H. Li	-2016	169(84-90
1267	Evaluation of zeolite-supported microscale zero-valent iron as a potential adsorbent for Cd2+ and Pb2+ removal in permeable reactive barriers	Environmental Science and Pollution Research	Kong, X. K., G. X. Huang, Z. T. Han, Y. M. Xu, M. Zhu and Z. J. Zhang	-2017	24(15)	13837-13844
1268	Optimal management of a theoretical coastal aquifer with combined pollution and salinization problems, using genetic algorithms	Energy	Kontos, Y. N. and K. L. Katsifarakis	-2017	136(32-44
1269	ESTIMATING THE POLLUTION POTENTIAL OF PESTICIDES TO GROUND-WATER	Australian Journal of Soil Research	Kookana, R. S. and L. A. G. Aylmore	-1994	32(5)	1141-1155
1270	Feasibility study of thermal in situ bioremediation	Journal of Environmental Engineering-Asce	Kosegi, J. M., B. S. Minsker and D. E. Dougherty	-2000	126(7)	601-610
1271	Textural Alterations in Coal Fly Ash due to Alkali Activation	Journal of Materials in Civil Engineering	Koshy, N. and D. N. Singh	-2016	28(11)	7
1272	Jet A fuel recovery using micellar flooding: Design and implementation	Science of the Total Environment	Kostarelos, K., S. R. Lenschow, M. A. Stylianou, P. C. de Blanc, M. M. Mygind and A. G. Christensen	-2016	563(890-898
1273	A new concept: the use of neutrally-buoyant microemulsions for DNAPL remediation	Journal of Contaminant Hydrology	Kostarelos, K., G. A. Pope, B. A. Rouse and G. M. Shook	-1998	34(4)	383-397
1274	Coal tar recovery using enhanced 'pump-and-treat'	Journal of Chemical Technology and Biotechnology	Kostarelos, K., S. Yoon and K. Y. Lee	-2013	88(12)	2252-2263
1275	Remediation of heterogeneous aquifers based on multiobjective optimization and adaptive determination of critical realizations	Water Resources Research	Kourakos, G. and A. Mantoglou	-2008	44(12)	18
1276	An efficient simulation-optimization coupling for management of coastal aquifers	Hydrogeology Journal	Kourakos, G. and A. Mantoglou	-2015	23(6)	1167-1179
1277	Modelling the long-term performance of zero-valent iron using a spatio-temporal approach for iron aging	Journal of Contaminant Hydrology	Kouznetsova, I., P. Bayer, M. Ebert and M. Finkel	-2007	90(1-2)	58-80
1278	Application of simplified desorption method to study on sorption of neptunium(V) on montmorillonite-based mixtures	Journal of Radioanalytical and Nuclear Chemistry	Kozai, N., S. Yamasaki and T. Ohnuki	-2014	299(3)	1581-1587
1279	Evaluation of barrier materials for removing pollutants from groundwater rich in natural organic matter	Water Science and Technology	Kozyatnyk, I., P. Haglund, L. Lovgren, M. Tysklind, A. Gustafsson and N. Torneman	-2014	70(1)	32-39
1280	Nitrate removal by entrapped zero-valent iron nanoparticles in calcium alginate	Water Science and Technology	Krajangpan, S., J. J. E. Bermudez, A. N. Bezbaruah, B. J. Chisholm and E. Khan	-2008	58(11)	2215-2222
1281	Iron Nanoparticles Coated with Amphiphilic Polysiloxane Graft Copolymers: Dispersibility and Contaminant Treatability	Environmental Science & Technology	Krajangpan, S., H. Kalita, B. J. Chisholm and A. N. Bezbaruah	-2012	46(18)	10130-10136
1282	Perchlorate and nitrate remediation efficiency and microbial diversity in a containerized wetland bioreactor	International Journal of Phytoremediation	Krauter, P., B. Daily, V. Dibley, H. Pinkart and T. Legler	-2005	7(2)	113-128
1283	Sub-Saharan African Ground Water Protection-Building on International Experience	Ground Water	Kreamer, D. K. W. and B. W. Usher	-2010	48(2)	257-268
1284	ECONOMIC-CONSIDERATIONS IN SURFACTANT-ENHANCED PUMP-AND-TREAT	Abstracts of Papers of the American Chemical Society	Krebsyuill, B. and J. H. Harwell	-1994	207(264-ENVR
1285	ISCO for Groundwater Remediation: Analysis of Field Applications and Performance	Ground Water Monitoring and Remediation	Krembs, F. J., R. L. Siegrist, M. L. Crimi, R. F. Furrer and B. G. Petri	-2010	30(4)	42-53
1286	Nutrient management in the Danube basin and its impact on the Black Sea	Journal of Coastal Research	Kroiss, H., M. Zessner and C. Lampert	-2003	19(4)	898-906
1287	Treatment of ammonia-polluted groundwater in North Bohemian brown coal mining region - Feasibility study	Desalination and Water Treatment	Kubal, M., M. Podhola, T. Patocka, K. Ciahotny and M. Kuras	-2011	33(1-3)	36-43
1288	Analysis of the steam injection at the Visalia Superfund Project with fully compositional nonisothermal finite difference simulations	Journal of Hazardous Materials	Kuhlman, M. I.	-2002	92(1)
1289	The Electronic Encapsulation of Knowledge for Groundwater Quality Management	Water Resources Management	Kukuric, N. and M. J. Hall	-1998	12(1)	51-79
1290	Microbial remediation of nitro-aromatic compounds: An overview	Journal of Environmental Management	Kulkarni, M. and A. Chaudhari	-2007	85(2)	496-512
1291	Lysimeteric approach for ground water pollution control from pulp and paper mill effluent using different soil textures	Journal of Scientific & Industrial Research	Kumar, A., V. Singhal, B. D. Joshi and J. P. N. Rai	-2004	63(5)	429-438
1292	Hybrid algorithm performance with varying population size for multi-objective optimisation of in-situ bioremediation of groundwater	International Journal of Bio-Inspired Computation	Kumar, D., S. Ch, S. Mathur and B. K. Panigrahi	-2013	5(3)	164-174
1293	Synergistic use of ZVI and SRB in groundwater remediation: Impact on metal removal and stability	Geochimica Et Cosmochimica Acta	Kumar, N., L. Bastiaens, K. Vanbroekhoven, R. Millot, F. Battaglia-Brunet and L. Diels	-2010	74(12)	A546-A546
1294	Sulfur and oxygen isotope tracing in zero valent iron based In situ remediation system for metal contaminants	Chemosphere	Kumar, N., R. Millot, F. Battaglia-Brunet, P. Negrel, L. Diels, J. Rose and L. Bastiaens	-2013	90(4)	1366-1371
1295	Microbial and mineral evolution in zero valent iron-based permeable reactive barriers during long-term operations	Environmental Science and Pollution Research	Kumar, N., R. Millot, F. Battaglia-Brunet, E. Omoregie, P. Chaurand, D. Borschneck, L. Bastiaens and J. Rose	-2016	23(6)	5960-5968
1296	Simulation of nitrogen transport in soil under municipal wastewater application using LEACHN	Journal of the American Water Resources Association	Kunjikutty, S. P., S. O. Prasher, R. M. Patel, S. F. Barrington and S. H. Kim	-2007	43(5)	1097-1107
1297	DESIGN OF OPTIMAL PUMP-AND-TREAT STRATEGIES FOR CONTAMINATED GROUNDWATER REMEDIATION USING THE SIMULATED ANNEALING ALGORITHM	Advances in Water Resources	Kuo, C. H., A. N. Michel and W. G. Gray	-1992	15(2)	95-105
1298	Lake eutrophication management modeling using dynamic programming	Journal of Environmental Management	Kuo, J. T., P. H. Hsieh and W. S. Jou	-2008	88(4)	677-687
1299	Reconnaissance of Groundwater Quality Impact	Water Environment Research	Kurwadkar, S. and K. Venkataraman	-2013	85(10)	1700-1714
1300	On line biomonitors used as a tool for toxicity reduction evaluation of in situ groundwater remediation techniques	Biosensors & Bioelectronics	Kuster, E., F. Dorusch, C. Vogt, H. Weiss and R. Altenburger	-2004	19(12)	1711-1722
1301	Analytical hydrologic models and the design of policy instruments for groundwater-quality management	Hydrogeology Journal	Kuwayama, Y. and N. Brozovic	-2012	20(5)	957-972
1302	Pentachlorophenol decomposition by electron beam process enhanced in the presence of Fe(III)-EDTA	Chemosphere	Kwon, B. G., E. Kim and J. H. Lee	-2009	74(10)	1335-1339
1303	Fate of pesticides in tropical soils of Brazil under field conditions	Journal of Environmental Quality	Laabs, V., W. Amelung, A. Pinto and W. Zech	-2002	31(1)	256-268
1304	Probe for measuring groundwater velocity at the centimeter scale	Environmental Science & Technology	Labaky, W., J. F. Devlin and R. W. Gillham	-2007	41(24)	8453-8458
1305	Role of molecular diffusion in contaminant migration and recovery in an alluvial aquifer system	Transport in Porous Media	LaBolle, E. M. and G. E. Fogg	-2001	42(1-2)	155-179
1306	Bench-scale evaluation of a biofiltration system used to mitigate trichloroethylene contaminated air streams	Advances in Environmental Research	Lackey, L. W., J. R. Gamble and J. L. Boles	-2002	7(1)	97-104
1307	Analytical solutions for surfactant-enhanced remediation of nonaqueous phase liquids	Water Resources Research	LaForce, T. and R. T. Johns	-2005	41(10)	14
1308	Electro-bioreclamation - A combination of in situ remediation techniques proves successful at a site in Zeist, the Netherlands	Electrochimica Acta	Lageman, R. and M. S. Godschalk	-2007	52(10)	3449-3453
1309	Removal of chromium (VI) by acid-washed zero-valent iron under various groundwater geochemistry conditions	Environmental Science & Technology	Lai, K. C. K. and I. M. C. Lo	-2008	42(4)	1238-1244
1310	A novel method for analytically solving a radial advection-dispersion equation	Journal of Hydrology	Lai, K. H., C. W. Liu, C. P. Liang, J. S. Chen and B. R. Sie	-2016	542(532-540
1311	Modeling the impacts of corrosion product formation on simultaneous sorption and reductive dehalogenation of organochlorine pesticide aldrin by high carbon iron filings (HCIF)	Desalination and Water Treatment	Lama, Y., A. Sinha, G. Singh, S. A. Sahu and B. K. Mishra	-2016	57(16)	7155-7165
1312	Groundwater uranium stabilization by a metastable hydroxyapatite	Applied Geochemistry	Lammers, L. N., H. Rasmussen, D. Adilman, J. L. deLemos, P. Zeeb, D. G. Larson and A. N. Quicksall	-2017	84(105-113
1313	Follow-up study of cancer incidence after chlorophenol exposure in a community in southern Finland	Scandinavian Journal of Work Environment & Health	Lampi, P., J. Tuomisto, T. Hakulinen and E. Pukkala	-2008	34(3)	230-233
1314	POPULATION EXPOSURE TO CHLOROPHENOLS, DIBENZO-P-DIOXINS AND DIBENZOFURANS AFTER A PROLONGED GROUND-WATER POLLUTION BY CHLOROPHENOLS	Chemosphere	Lampi, P., T. Vartiainen, J. Tuomisto and A. Hesso	-1990	20(6)	625-634
1315	Geochemistry of surface and ground water in Guiyang, China: Water/rock interaction and pollution in a karst hydrological system	Applied Geochemistry	Lang, Y. C., C. Q. Liu, Z. Q. Zhao, S. L. Li and G. L. Han	-2006	21(6)	887-903
1316	Groundwater quality	Water Environment Research	Lange, C. R. and S. R. Lange	-2004	76(6)	2189-2261
1317	On-site biological remediation of contaminated groundwater: a review	Environmental Pollution	Langwaldt, J. H. and J. A. Puhakka	-2000	107(2)	187-197
1318	A Simulation-Optimization Model for "Air Sparging" and "Pump and Treat" Groundwater Remediation Technologies	Journal of Environmental Informatics	Lari, K. S. and H. Safavi	-2008	12(1)	44-53
1319	ON THE RELATIONSHIP BETWEEN RIVER-BASIN GEOMORPHOLOGY, AQUIFER HYDRAULICS, AND GROUNDWATER-FLOW DIRECTION IN ALLUVIAL AQUIFERS	Geological Society of America Bulletin	Larkin, R. G. and J. M. Sharp	-1992	104(12)	1608-1620
1320	Phreatic groundwater ecosystems: research frontiers for freshwater ecology	Freshwater Biology	Larned, S. T.	-2012	57(5)	885-906
1321	Impact of chemical clogging on de-watering well productivity: numerical assessment	Environmental Earth Sciences	Larroque, F. and M. Franceschi	-2011	64(1)	119-131
1322	Mobility enhancement of nanoscale zero-valent iron in carbonate porous media through co-injection of polyelectrolytes	Water Research	Laumann, S., V. Micic and T. Hofmann	-2014	50(70-79
1323	Carbonate minerals in porous media decrease mobility of polyacrylic acid modified zero-valent iron nanoparticles used for groundwater remediation	Environmental Pollution	Laumann, S., V. Micic, G. V. Lowry and T. Hofmann	-2013	179(53-60
1324	Sustainable Pyrolytic Production of Zerovalent Iron	Acs Sustainable Chemistry & Engineering	Lawrinenko, M., D. A. Laird and J. H. van Leeuwen	-2017	5(1)	767-773
1325	Macroporous Carbon Supported Zerovalent Iron for Remediation of Trichloroethylene	Acs Sustainable Chemistry & Engineering	Lawrinenko, M., Z. J. Wang, R. Horton, D. Mendivelso-Perez, E. A. Smith, T. E. Webster, D. A. Laird and J. H. van Leeuwen	-2017	5(2)	1586-1593
1326	Sustainable water management with multi-quality recycled water production: the example of San Luis Potosi in Mexico	Journal of Water Reuse and Desalination	Lazarova, V., L. Equihua and A. Rojas	-2014	4(1)	18-24
1327	Effects of common dissolved anions on the reduction of para-chloronitrobenzene by zero-valent iron in groundwater	Water Science and Technology	Le, C., J. H. Wu, S. B. Deng, P. Li, X. D. Wang, N. W. Zhu and P. X. Wu	-2011	63(7)	1485-1490
1328	Genome-wide analysis of the RpoN regulon in Geobacter sulfurreducens	Bmc Genomics	Leang, C., J. Krushkal, T. Ueki, M. Puljic, J. Sun, K. Juarez, C. Nunez, G. Reguera, R. DiDonato, B. Postier, R. M. Adkins and D. R. Lovley	-2009	10(19
1329	Influence of ozonation on leachate quality from landfills with different degrees of solid waste pre-treatment	Archives of Environmental Protection	Lebiocka, M., A. Montusiewicz, M. Pawlowska, J. Ozonek, E. Szkutnik and M. Roslan	-2008	34(3)	63-70
1330	Velocity effects on fullerene and oxide nanoparticle deposition in porous media	Environmental Science & Technology	Lecoanet, H. F. and M. R. Wiesner	-2004	38(16)	4377-4382
1331	Sorption characteristics of lead cations on microporous organo-birnessite	Applied Clay Science	Lee, C. Y., T. Kim, S. Komarneni, S. K. Han and Y. Cho	-2013	83-84(263-269
1332	Development and characterization of colloidal silica-based slow-release permanganate gel (SRP-G): Laboratory investigations	Chemosphere	Lee, E. S. and N. Gupta	-2014	109(195-201
1333	Model-based evaluation of controlled-release systems in the remediation of dissolved plumes in groundwater	Chemosphere	Lee, E. S., G. M. Liu, F. W. Schwartz, Y. J. Kim and M. Ibaraki	-2008	72(2)	165-173
1334	Permanganate gel (PG) for groundwater remediation: Compatibility, gelation, and release characteristics	Chemosphere	Lee, E. S., P. R. Olson, N. Gupta, U. Solpuker, F. W. Schwartz and Y. Kim	-2014	97(140-145
1335	Characteristics and applications of controlled-release KMnO4 for groundwater remediation	Chemosphere	Lee, E. S. and F. W. Schwartz	-2007	66(11)	2058-2066
1336	Characterization and optimization of long-term controlled release system for groundwater remediation: A generalized modeling approach	Chemosphere	Lee, E. S. and F. W. Schwartz	-2007	69(2)	247-253
1337	Characterization of controlled-release KMnO4 (CRP) barrier system for groundwater remediation: A pilot-scale flow-tank study	Chemosphere	Lee, E. S., N. C. Woo, F. W. Schwartz, B. S. Lee, K. C. Lee, M. H. Woo, J. H. Kim and H. K. Kim	-2008	71(5)	902-910
1338	Design considerations for groundwater remediation using reduced metals	Korean Journal of Chemical Engineering	Lee, G., S. Rho and D. Jahng	-2004	21(3)	621-628
1339	Directed site exploration for permeable reactive barrier design	Journal of Hazardous Materials	Lee, J., A. J. Graettinger, J. Moylan and H. W. Reeves	-2009	162(1)	222-229
1340	Cost Optimization of DNAPL Remediation at Dover Air Force Base Site	Ground Water Monitoring and Remediation	Lee, J., X. Y. Liu, P. K. Kitanidis, U. Kim, J. Parker, A. Bloom and R. Lyon	-2012	32(2)	48-56
1341	Nodal failure index approach to groundwater remediation design	Journal of Geotechnical and Geoenvironmental Engineering	Lee, J., H. W. Reeves and C. H. Dowding	-2008	134(10)	1554-1557
1342	Factors affecting the distribution of hydrocarbon contaminants and hydrogeochemical parameters in a shallow sand aquifer	Journal of Contaminant Hydrology	Lee, J. Y., J. Y. Cheon, K. K. Lee, S. Y. Lee and M. H. Lee	-2001	50(1-2)	139-158
1343	Evaluation of remedial alternatives for a petroleum contaminated unconfined aquifer with fluctuating groundwater level	Environmental Geology	Lee, J. Y., C. H. Lee and K. K. Lee	-2003	44(8)	968-978
1344	Stability of Multi-Permeable Reactive Barriers for Long Term Removal of Mixed Contaminants	Bulletin of Environmental Contamination and Toxicology	Lee, J. Y., K. J. Lee, S. Y. Youm, M. R. Lee, S. Kamala-Kannan and B. T. Oh	-2010	84(2)	250-254
1345	Feasibility study of the bio-barrier with biologically-active tire rubbers for treating chlorinated hydrocarbons	Geosciences Journal	Lee, J. Y., C. H. Moon, J. H. Kim and B. T. Oh	-2007	11(2)	131-136
1346	Removal of mixed contaminants by Fe(0)-based biobarrier in flow-through columns using recycled waste materials	Journal of Material Cycles and Waste Management	Lee, J. Y., S. Y. Youm, S. I. Choi and B. T. Oh	-2009	11(3)	214-221
1347	Assessment of zero-valent iron as a permeable reactive barrier for long-term removal of arsenic compounds from synthetic water	Environmental Technology	Lee, K. J., Y. Lee, J. Yoon, S. Kamala-Kannan, S. M. Park and B. T. Oh	-2009	30(13)	1425-1434
1348	Numerical simulation of surfactant-enhanced remediation of heterogeneous aquifer contaminated with nonaqueous phase liquids	Journal of Material Cycles and Waste Management	Lee, K. S.	-2010	12(3)	193-203
1349	Photochemical destruction of tetrachloroethylene and trichloroethylene from the exhaust of an air stripper	Journal of Environmental Engineering	Lee, K. Y. and J. Y. Lee	-2005	131(10)	1441-1446
1350	UNIFAC modeling of cosolvent phase partitioning in nonaqueous phase liquid-water systems	Journal of Environmental Engineering-Asce	Lee, K. Y. and C. A. Peters	-2004	130(4)	478-483
1351	The remediation of tetrachloroethylene by surfactant flushing in both the saturated and the unsaturated zone	Environmental Technology	Lee, M.	-1998	19(11)	1073-1083
1352	A numerical study of surfactant flushing to remediate NAPL (Non-aqueous phase liquid)	Water Air and Soil Pollution	Lee, M.	-2000	121(1-4)	289-307
1353	The effectiveness of surfactants for remediation of organic pollutants in the unsaturated zone	Journal of Soil Contamination	Lee, M. and J. C. Fountain	-1999	8(1)	39-62
1354	Application of nonionic surfactant-enhanced in situ flushing to a diesel contaminated site	Water Research	Lee, M., H. Kang and W. Do	-2005	39(1)	139-146
1355	Relative Contributions of Dehalobacter and Zerovalent Iron in the Degradation of Chlorinated Methanes	Environmental Science & Technology	Lee, M., E. Wells, Y. K. Wong, J. Koenig, L. Adrian, H. H. Richnow and M. Manefield	-2015	49(7)	4481-4489
1356	Effects of geologic heterogeneities on pump-and-treat and in situ bioremediation: A stochastic analysis	Environmental Engineering Science	Lee, M. K., J. A. Saunders and L. W. Wolf	-2000	17(3)	183-189
1357	Development of a new zero-valent iron zeolite material to reduce nitrate without ammonium release	Journal of Environmental Engineering-Asce	Lee, S., K. Lee, S. Rhee and J. Park	-2007	133(1)
1358	Evaluation of factors affecting performance of a zeolitic rock barrier to remove zinc from water	Journal of Hazardous Materials	Lee, S. H., H. Y. Jo, S. T. Yun and Y. J. Lee	-2010	175(1-3)	224-234
1359	The role of eddies in solute transport and recovery in rock fractures: Implication for groundwater remediation	Hydrological Processes	Lee, S. H., I. W. Yeo, K. K. Lee and W. S. Lee	-2017	31(20)	3580-3587
1360	OPTIMAL ESTIMATION AND SCHEDULING IN AQUIFER REMEDIATION WITH INCOMPLETE INFORMATION	Water Resources Research	Lee, S. I. and P. K. Kitanidis	-1991	27(9)	2203-2217
1361	Leaching behavior of green sands from gray-iron foundries used for reactive barrier applications	Environmental Engineering Science	Lee, T. and C. H. Benson	-2006	23(1)	156-170
1362	Iron hydroxy carbonate formation in zerovalent iron permeable reactive barriers: Characterization and evaluation of phase stability	Journal of Contaminant Hydrology	Lee, T. R. and R. T. Wilkin	-2010	116(1-4)	47-57
1363	Waste green sands as reactive media for the removal of zinc from water	Chemosphere	Lee, T. Y., J. W. Park and J. H. Lee	-2004	56(6)	571-581
1364	Production of useful energy from solid waste materials by steam gasification	International Journal of Energy Research	Lee, U., J. Dong and J. N. Chung	-2016	40(11)	1474-1488
1365	Removal of trichloroethylene in reduced soil columns	Journal of Hazardous Materials	Lee, W.	-2004	113(1-3)	175-180
1366	Abiotic reductive dechlorination of chlorinated ethylenes by iron-bearing phyllosilicates	Chemosphere	Lee, W. J. and B. Batchelor	-2004	56(10)	999-1009
1367	Characterization of nanoscale zero valent iron modified by nonionic surfactant for trichloroethylene removal in the presence of humic acid: A research note	Desalination and Water Treatment	Lee, Y. C., C. W. Kim, J. Y. Lee, H. J. Shin and J. W. Yang	-2009	10(1-3)	33-38
1368	Groundwater Remediation Today and Challenges and Opportunities for the Future	Ground Water	Leeson, A., H. F. Stroo and P. C. Johnson	-2013	51(2)	175-179
1369	A review of the environmental implications of in situ remediation by nanoscale zero valent iron (nZVI): Behavior, transport and impacts on microbial communities	Science of the Total Environment	Lefevre, E., N. Bossa, M. R. Wiesner and C. K. Gunsch	-2016	565(889-901
1370	Evaluation of matrices for the sorption and biodegradation of phenanthrene	Water Research	Leglize, P., A. Saada, J. Berthelin and C. Leyval	-2006	40(12)	2397-2404
1371	Reduction of aqueous chromate by Fe(11)/Fe(111) carbonate green rust: Kinetic and mechanistic studies	Environmental Science & Technology	Legrand, L., A. El Figuigui, F. Mercier and A. Chausse	-2004	38(17)	4587-4595
1372	Aquifer restoration and ground-water rehabilitation	Groundwater	Lehr, J. H. and Nielsen.	-1982	20(16)	650-656
1373	Enrichment of Dehalococcoides mccartyi spp. from a municipal activated sludge during AQDS-mediated bioelectrochemical dechlorination of 1,2-dichloroethane to ethene	Bioresource Technology	Leitao, P., S. Rossetti, A. S. Danko, H. Nouws and F. Aulenta	-2016	214(426-431
1374	Development of an innovative soil remediation: "Cyclodextrin-enhanced combined technology"	Science of the Total Environment	Leitgib, L., K. Gruiz, E. Fenyvesi, G. Balogh and A. Muranyi	-2008	392(1)
1375	Predicting DNAPL entrapment and recovery: the influence of hydraulic property correlation	Stochastic Environmental Research and Risk Assessment	Lemke, L. D. and L. M. Abriola	-2003	17(6)	408-418
1376	Modeling dense nonaqueous phase liquid mass removal in nonuniform formations: Linking source-zone architecture and system response	Geosphere	Lemke, L. D. and L. M. Abriola	-2006	2(2)	74-82
1377	Influence of hydraulic property correlation on predicted dense nonaqueous phase liquid source zone architecture, mass recovery and contaminant flux	Water Resources Research	Lemke, L. D., L. M. Abriola and J. R. Lang	-2004	40(12)	18
1378	Life cycle assessment of soil and groundwater remediation technologies: literature review	International Journal of Life Cycle Assessment	Lemming, G., M. Z. Hauschild and P. L. Bjerg	-2010	15(1)	115-127
1379	Optimizing the Environmental Performance of In Situ Thermal Remediation Technologies Using Life Cycle Assessment	Ground Water Monitoring and Remediation	Lemming, G., S. G. Nielsen, K. Weber, G. Heron, R. S. Baker, J. A. Falkenberg, M. Terkelsen, C. B. Jensen and P. L. Bjerg	-2013	33(3)	38-51
1380	Perrhenate sorption kinetics in zerovalent iron in high pH and nitrate media	Journal of Hazardous Materials	Lenell, B. A. and Y. Arai	-2017	321(335-343
1381	The essential toxin: The changing perception of selenium in environmental sciences	Science of the Total Environment	Lenz, M. and P. N. L. Lens	-2009	407(12)	3620-3633
1382	Vulnerability and risk evaluation of agricultural nitrogen pollution for Hungary's main aquifer using DRASTIC and GLEAMS models	Journal of Environmental Management	Leone, A., M. N. Ripa, V. Uricchio, J. Deak and Z. Vargay	-2009	90(10)	2969-2978
1383	Humic acids enhanced removal of aromatic hydrocarbons from contaminated aquifers: Developing a sustainable technology	Journal of Environmental Science and Health Part a-Toxic/Hazardous Substances & Environmental Engineering	Lesage, S., S. Brown, K. Millar and K. Novakowski	-2001	36(8)	1515-1533
1384	Transport of Solute from a Fine-Grained Unit to a Coarse-Grained Host Under Pulsed-Pumping Fluid Dynamics: An Experimental Investigation	Transport in Porous Media	Lester, G. and G. Pinder	-2016	112(3)	737-748
1385	Microbial functional genes involved in nitrogen fixation, nitrification and denitrification in forest ecosystems	Soil Biology & Biochemistry	Levy-Booth, D. J., C. E. Prescott and S. J. Grayston	-2014	75(11-25
1386	Assessment of biodegradation potential at a site contaminated by a mixture of BTEX, chlorinated pollutants and pharmaceuticals using passive sampling methods - Case study	Science of the Total Environment	Lhotsky, O., E. Krakorova, L. Linhartova, Z. Kresinova, J. Steinova, L. Dvorak, T. Rodsand, A. Filipova, K. Kroupova, L. Wimmerova, J. Kukacka and T. Cajthaml	-2017	607(1451-1465
1387	Kinetics and mechanisms of the degradation of PPCPs by zero-valent iron (Fe degrees) activated peroxydisulfate (PDS) system in groundwater	Journal of Hazardous Materials	Li, A. L., Z. H. Wu, T. T. Wang, S. D. Hou, B. J. Huang, X. J. Kong, X. C. Li, Y. H. Guan, R. L. Qiu and J. Y. Fang	-2018	357(207-216
1388	Study on the stability, transport behavior and OH- release properties of colloidal Mg(OH)(2)	Colloids and Surfaces a-Physicochemical and Engineering Aspects	Li, B. W., C. Y. Wen and J. Dong	-2018	549(105-111
1389	Pressurized CO2/zero valent iron system for nitrate removal	Chemosphere	Li, C. W., Y. M. Chen and W. S. Yen	-2007	68(2)	310-316
1390	Reductive transformation of pentachlorophenol on the interface of subtropical soil colloids and water	Geoderma	Li, F. B., X. G. Wang, C. S. Liu, Y. T. Li, F. Zeng and L. Liu	-2008	148(1)	70-78
1391	DIFFERENTIAL DYNAMIC-PROGRAMMING FOR ESTUARINE MANAGEMENT	Journal of Water Resources Planning and Management-Asce	Li, G. H. and L. W. Mays	-1995	121(6)	455-462
1392	Biochar supported Ni/Fe bimetallic nanoparticles to remove 1,1,1-trichloroethane under various reaction conditions	Chemosphere	Li, H., Y. F. Qiu, X. L. Wang, J. Yang, Y. J. Yu, Y. Q. Chen and Y. D. Liu	-2017	169(534-541
1393	Subsurface Transport Behavior of Micro-Nano Bubbles and Potential Applications for Groundwater Remediation	International Journal of Environmental Research and Public Health	Li, H. Z., L. M. Hu, D. J. Song and A. Al-Tabbaa	-2014	11(1)	473-486
1394	Characteristics of Micro-Nano Bubbles and Potential Application in Groundwater Bioremediation	Water Environment Research	Li, H. Z., L. M. Hu, D. J. Song and F. Lin	-2014	86(9)	844-851
1395	Impact of Groundwater Salinity on Bioremediation Enhanced by Micro-Nano Bubbles	Materials	Li, H. Z., L. M. Hu and Z. R. Xia	-2013	6(9)	3676-3687
1396	The effects of viscosity of carboxymethyl cellulose on aggregation and transport of nanoscale zerovalent iron	Colloids and Surfaces a-Physicochemical and Engineering Aspects	Li, J., S. Bhattacharjee and S. Ghoshal	-2015	481(451-459
1397	A bilevel groundwater management model with minimization of stochastic health risks at the leader level and remediation cost at the follower level	Stochastic Environmental Research and Risk Assessment	Li, J., L. He, Y. Z. Chen, X. S. Song and H. W. Lu	-2017	31(10)	2547-2571
1398	Stochastic goal programming based groundwater remediation management under human-health-risk uncertainty	Journal of Hazardous Materials	Li, J., L. He, H. W. Lu and X. Fan	-2014	279(257-267
1399	Control of stochastic carcinogenic and noncarcinogenic risks in groundwater remediation through an integrated optimization design model	Stochastic Environmental Research and Risk Assessment	Li, J., L. He, H. W. Lu and X. Fan	-2015	29(8)	2159-2172
1400	A Simulation-lased Nonlinear Goal Programming Model for Groundwater Remediation Systems Design	Polish Journal of Environmental Studies	Li, J., L. He, H. W. Lu and M. Xu	-2015	24(2)	563-574
1401	Human health risk constrained naphthalene-contaminated groundwater remediation management through an improved credibility method	Environmental Science and Pollution Research	Li, J., H. W. Lu, X. Fan and Y. Z. Chen	-2017	24(19)	16120-16136
1402	An integrated decision support system for the management of petroleum-contaminated sites	Journal of Environmental Science and Health Part a-Toxic/Hazardous Substances & Environmental Engineering	Li, J. B., G. H. Huang and G. M. Zeng	-2001	36(7)	1163-1186
1403	Enhanced Cr(VI) removal by zero-valent iron coupled with weak magnetic field: Role of magnetic gradient force	Separation and Purification Technology	Li, J. X., H. J. Qin, W. X. Zhang, Z. Shi, D. Y. Zhao and X. H. Guan	-2017	176(40-47
1404	Enhancing the effect of bisulfite on sequestration of selenite by zerovalent iron	Rsc Advances	Li, J. X., C. Wang, J. L. Qiao, H. J. Qin and L. N. Li	-2015	5(93)	76032-76039
1405	Enhanced Reactivity and Electron Selectivity of Sulfidated Zerovalent Iron toward Chromate under Aerobic Conditions	Environmental Science & Technology	Li, J. X., X. Y. Zhang, M. C. Liu, B. C. Pan, W. M. Zhang, Z. Shi and X. H. Guan	-2018	52(5)	2988-2997
1406	Advances in Sulfidation of Zerovalent Iron for Water Decontamination	Environmental Science & Technology	Li, J. X., X. Y. Zhang, Y. K. Sun, L. P. Liang, B. C. Pan, W. M. Zhang and X. H. Guan	-2017	51(23)	13533-13544
1407	Evaluation of five strategies to limit the impact of fouling in permeable reactive barriers	Journal of Hazardous Materials	Li, L. and C. H. Benson	-2010	181(1-3)	170-180
1408	Impact of mineral fouling on hydraulic behavior of permeable reactive barriers	Ground Water	Li, L., C. H. Benson and E. M. Lawson	-2005	43(4)	582-596
1409	Modeling porosity reductions caused by mineral fouling in continuous-wall permeable reactive barriers	Journal of Contaminant Hydrology	Li, L., C. H. Benson and E. M. Lawson	-2006	83(1-2)	89-121
1410	A local-global pattern matching method for subsurface stochastic inverse modeling	Environmental Modelling & Software	Li, L. P., S. Srinivasan, H. Y. Zhou and J. J. Gomez-Hernandez	-2015	70(55-64
1411	Woodchip-sulfur based heterotrophic and autotrophic denitrification (WSHAD) process for nitrate contaminated water remediation	Water Research	Li, R., C. P. Feng, W. W. Hu, B. D. Xi, N. Chen, B. W. Zhao, Y. Liu, C. B. Hao and J. Y. Pu	-2016	89(171-179
1412	A facile method for determining the Fe(0) content and reactivity of zero valent iron	Analytical Methods	Li, S. L., Y. Y. Ding, W. Wang and H. Lei	-2016	8(6)	1239-1248
1413	Zero-valent iron nanoparticles (nZVI) for the treatment of smelting wastewater: A pilot-scale demonstration	Chemical Engineering Journal	Li, S. L., W. Wang, Y. Y. Liu and W. X. Zhang	-2014	254(115-123
1414	Effects of calcium ion and pH on the adsorption/regeneration process by activated carbon permeable reactive barriers	Rsc Advances	Li, S. P., W. P. Li, H. H. Chen, F. Liu, S. Jin, X. L. Yin, Y. J. Zheng and B. Y. Liu	-2018	8(30)	16834-16841
1415	In-situ biological denitrification using pretreated maize stalks as carbon source for nitrate-contaminated groundwater remediation	Water Science and Technology-Water Supply	Li, T. Y., W. Q. Li, C. P. Feng and W. W. Hu	-2017	17(1)
1416	Mechanisms on the impacts of alkalinity, pH and chloride on heterogeneous persulfate activation for groundwater remediation	Abstracts of Papers of the American Chemical Society	Li, W. and H. Z. Liu	-2017	253(1
1417	Mechanisms on the Impacts of Alkalinity, pH, and Chloride on Persulfate-Based Groundwater Remediation	Environmental Science & Technology	Li, W., R. Orozco, N. Camargos and H. Z. Liu	-2017	51(7)	3948-3959
1418	Identification of transformation products in sulfate radical based groundwater remediation and toxicity implications	Abstracts of Papers of the American Chemical Society	Li, W., D. Schlenk and H. Z. Liu	-2015	250(1
1419	Screening of groundwater remedial alternatives for brownfield sites: a comprehensive method integrated MCDA with numerical simulation	Environmental Science and Pollution Research	Li, W., M. Zhang, M. Y. Wang, Z. T. Han, J. K. Liu, Z. Z. Chen, B. Liu, Y. Yan and Z. Liu	-2018	25(16)	15844-15861
1420	Toxicity implications of sulfate radical based oxidative treatment for groundwater remediation	Abstracts of Papers of the American Chemical Society	Li, W. L., D. Sedlak, D. Schlenk and H. Z. Liu	-2015	249(1
1421	Electro-assisted groundwater bioremediation: Fundamentals, challenges and future perspectives	Bioresource Technology	Li, W. W. and H. Q. Yu	-2015	196(677-684
1422	Decolorization of Methyl Orange by a new clay-supported nanoscale zero-valent iron: Synergetic effect, efficiency optimization and mechanism	Journal of Environmental Sciences	Li, X. G., Y. Zhao, B. D. Xi, X. G. Meng, B. Gong, R. Li, X. Peng and H. L. Liu	-2017	52(8-17
1423	Retention and Transport of PAH-Degrading Bacterium Herbaspirillum chlorophenolicum FA1 in Saturated Porous Media Under Various Physicochemical Conditions	Water Air and Soil Pollution	Li, X. H., H. X. Xu, B. Gao, Y. Y. Sun, X. Q. Shi and J. C. Wu	-2017	228(7)	12
1424	Zero-valent iron nanoparticles for abatement of environmental pollutants: Materials and engineering aspects	Critical Reviews in Solid State and Materials Sciences	Li, X. Q., D. W. Elliott and W. X. Zhang	-2006	31(4)	111-122
1425	Catalytic debromination of tetrabromobisphenol A by Ni/nZVI bimetallic particles	Chemical Engineering Journal	Li, Y., X. Q. Li, Y. Xiao, C. H. Wei, D. H. Han and W. L. Huang	-2016	284(1242-1250
1426	Optimal groundwater monitoring design using an ant colony optimization paradigm	Environmental Modelling & Software	Li, Y. H. and A. B. C. Hilton	-2007	22(1)	110-116
1427	Experimental and numerical validation of the total trapping number for prediction of DNAPL mobilization	Environmental Science & Technology	Li, Y. S., L. M. Abriola, T. J. Phelan, C. A. Ramsburg and K. D. Pennell	-2007	41(23)	8135-8141
1428	Chromate transport through columns packed with surfactant-modified zeolite/zero valent iron pellets	Chemosphere	Li, Z. H., H. K. Jones, P. F. Zhang and R. S. Bowman	-2007	68(10)	1861-1866
1429	Parameterization Study for Modeling Biosurfactant-Enhanced Aquifer Remediation Processes Based on Flow Cell Experiments	Journal of Environmental Engineering	Li, Z. L., B. Chen, H. J. Wu, X. D. Ye, H. Zhang, K. D. Zhang and B. Y. Zhang	-2018	144(2)	11
1430	Adsorbed Polymer and NOM Limits Adhesion and Toxicity of Nano Scale Zerovalent Iron to E. coli	Environmental Science & Technology	Li, Z. Q., K. Greden, P. J. J. Alvarez, K. B. Gregory and G. V. Lowry	-2010	44(9)	3462-3467
1431	A combination of electrokinetics and Pd/Fe PRB for the remediation of pentachlorophenol-contaminated soil	Journal of Contaminant Hydrology	Li, Z. R., S. H. Yuan, J. Z. Wan, H. Y. Long and M. Tong	-2011	124(1-4)	99-107
1432	High molecular weight components of natural organic matter preferentially adsorb onto nanoscale zero valent iron and magnetite	Science of the Total Environment	Li, Z. X., G. V. Lowry, J. Fan, F. Liu and J. W. Chen	-2018	628-629(177-185
1433	Characterization of a Sodium Persulfate Sustained Release Rod for in Situ Chemical Oxidation Groundwater Remediation	Industrial & Engineering Chemistry Research	Liang, C. J. and C. Y. Chen	-2017	56(18)	5271-5276
1434	Evaluation of activated carbon for remediating benzene contamination: Adsorption and oxidative regeneration	Journal of Hazardous Materials	Liang, C. J. and Y. J. Chen	-2010	182(1-3)	544-551
1435	Impacts of ISCO Persulfate, Peroxide and Permanganate Oxidants on Soils: Soil Oxidant Demand and Soil Properties	Soil & Sediment Contamination	Liang, C. J., Y. C. Chien and Y. L. Lin	-2012	21(6)	701-719
1436	A titration method for determining individual oxidant concentration in the dual sodium persulfate and hydrogen peroxide oxidation system	Chemosphere	Liang, C. J. and B. Y. He	-2018	198(297-302
1437	Evaluation of surfactant flushing for remediating EDC-tar contamination	Journal of Contaminant Hydrology	Liang, C. J. and C. L. Hsieh	-2015	177(158-166
1438	In situ iron activated persulfate oxidative fluid sparging treatment of TCE contamination - A proof of concept study	Journal of Contaminant Hydrology	Liang, C. J. and I. L. Lee	-2008	100(3-4)	91-100
1439	Reduction of nitrobenzene with alkaline ascorbic acid: Kinetics and pathways	Journal of Hazardous Materials	Liang, C. J., Y. T. Lin and J. W. Shiu	-2016	302(137-143
1440	Influence of pH on persulfate oxidation of TCE at ambient temperatures	Chemosphere	Liang, C. J., Z. S. Wang and C. J. Bruell	-2007	66(1)	106-113
1441	Minerals and Mine Drainage	Water Environment Research	Liang, H. C. and B. M. Thomson	-2009	81(10)	1615-1663
1442	Modeling field-scale cosolvent flooding for DNAPL source zone remediation	Journal of Contaminant Hydrology	Liang, H. L. and R. W. Falta	-2008	96(1-4)
1443	The biochemical and toxicological responses of earthworm (Eisenia fetida) following exposure to nanoscale zerovalent iron in a soil system	Environmental Science and Pollution Research	Liang, J., X. Q. Xia, W. Zhang, W. Q. Zaman, K. F. Lin, S. Q. Hu and Z. F. Lin	-2017	24(3)	2507-2514
1444	Coupled Effects of Aging and Weak Magnetic Fields on Sequestration of Selenite by Zero-Valent Iron	Environmental Science & Technology	Liang, L. P., X. H. Guan, Z. Shi, J. L. Li, Y. N. Wu and P. G. Tratnyek	-2014	48(11)	6326-6334
1445	Predicting the precipitation of mineral phases in permeable reactive barriers	Environmental Engineering Science	Liang, L. Y., A. B. Sullivan, O. R. West, G. R. Moline and W. Kamolpornwijit	-2003	20(6)	635-653
1446	Immobilization of arsenate in a sandy loam soil using starch-stabilized magnetite nanoparticles	Journal of Hazardous Materials	Liang, Q. Q. and D. Y. Zhao	-2014	271(16-23
1447	Application of persulfate-releasing barrier to remediate MTBE and benzene contaminated groundwater	Journal of Hazardous Materials	Liang, S. H., C. M. Kao, Y. C. Kuo and K. F. Chen	-2011	185(2-3)	1162-1168
1448	Biochar- and phosphate-induced immobilization of heavy metals in contaminated soil and water: implication on simultaneous remediation of contaminated soil and groundwater	Environmental Science and Pollution Research	Liang, Y., X. D. Cao, L. Zhao and E. Arellano	-2014	21(6)	4665-4674
1449	Hierarchical modeling of a groundwater remediation capture system	Journal of Hydrology	Liao, H. S., P. V. Sampath, Z. K. Curtis and S. G. Li	-2015	527(196-211
1450	Insights into the Role of Humic Acid on Pd-catalytic Electro-Fenton Transformation of Toluene in Groundwater	Scientific Reports	Liao, P., Y. Al-Ani, Z. M. Ismael and X. H. Wu	-2015	5(7
1451	Transformation of chlorinated methanes by zero-valent aluminum coupled with Pd/Al2O3	Environmental Technology	Lien, H. L.	-2005	26(6)	663-672
1452	High-level arsenite removal from groundwater by zero-valent iron	Chemosphere	Lien, H. L. and R. T. Wilkin	-2005	59(3)	377-386
1453	Enhanced dehalogenation of halogenated methanes by bimetallic Cu/Al	Chemosphere	Lien, H. L. and W. X. Zhang	-2002	49(4)	371-378
1454	Nanoscale Pd/Fe bimetallic particles: Catalytic effects of palladium on hydrodechlorination	Applied Catalysis B-Environmental	Lien, H. L. and W. X. Zhang	-2007	77(1-2)	110-116
1455	Nano and Micro ZVI in Aqueous Media: Copper Uptake and Solution Behavior	Water Air and Soil Pollution	Liendo, M. A., G. E. Navarro and C. H. Sampaio	-2013	224(5)	8
1456	IMPLEMENTING INTRAWELL, INTERCELL FLOW INTO FINITE-DIFFERENCE GROUND-WATER FLOW MODEL	Journal of Hydrologic Engineering	Lieuallen-Dulam, K. K. and C. S. Sawyer	-1997	2(3)	109-112
1457	Hydraulic performance of a proposed in situ photocatalytic reactor for degradation of MTBE in water	Chemosphere	Lim, L. L. P. and R. Lynch	-2011	82(4)	613-620
1458	A proposed photocatalytic reactor design for in situ groundwater applications	Applied Catalysis a-General	Lim, L. L. P. and R. J. Lynch	-2010	378(2)	202-210
1459	Feasibility study of a photocatalytic reactor for in situ groundwater remediation of organic compounds	Journal of Hazardous Materials	Lim, L. L. P. and R. J. Lynch	-2011	194(100-108
1460	In situ photocatalytic remediation of MTBE-contaminated water: Effects of organics and inorganics	Applied Catalysis a-General	Lim, L. L. P. and R. J. Lynch	-2011	394(1-2)	52-61
1461	Proposed field scale photocatalytic reactor for in situ groundwater remediation	Abstracts of Papers of the American Chemical Society	Lim, L. L. P. and R. J. Lynch	-2013	246(1
1462	Environmental Electrokinetics for a sustainable subsurface	Chemosphere	Lima, A. T., A. Hofmann, D. Reynolds, C. J. Ptacek, R. Van Cappellen, L. M. Ottosen, S. Pamukcu, A. Alshawabekh, D. M. O'Carroll, C. Riis, E. Cox, D. B. Gent, R. Landis, J. Wang, A. I. A. Chowdhury, E. L. Secord and A. Sanchez-Hachair	-2017	181(122-133
1463	KINETICS OF BIOOXIDATION OF A MEDIUM COMPRISING PHENOL AND A MIXTURE OF ORGANIC CONTAMINANTS	Applied Microbiology and Biotechnology	Limbert, E. S. B. and W. B. Betts	-1995	43(1)	165-170
1464	Effects of iron surface pretreatment on sorption and reduction kinetics of trichloroethylene in a closed batch system	Water Research	Lin, C. J. and S. L. Lo	-2005	39(6)	1037-1046
1465	Microbial communities and biodegradation in lab-scale BTEX-contaminated groundwater remediation using an oxygen-releasing reactive barrier	Bioprocess and Biosystems Engineering	Lin, C. W., L. H. Chen, Y. P. I and C. Y. Lai	-2010	33(3)	383-391
1466	Degradation of TCE, PCE, and 1,2-DCE DNAPLs in contaminated groundwater using polyethylenimine-modified zero-valent iron nanoparticles	Journal of Cleaner Production	Lin, K. S., N. V. Mdlovu, C. Y. Chen, C. L. Chiang and K. Dehvari	-2018	175(456-466
1467	ORC-GAC-Fe-0 system for the remediation of trichloroethylene and monochlorobenzene contaminated aquifer: 1. Adsorption and degradation	Journal of Environmental Sciences	Lin, Q., Y. X. Chen, V. Plagentz, D. Schafer and A. Dahmke	-2004	16(1)	108-112
1468	Characteristics of two types of stabilized nano zero-valent iron and transport in porous media	Science of the Total Environment	Lin, Y. H., H. H. Tseng, M. Y. Wey and M. D. Lin	-2010	408(10)	2260-2267
1469	Reductive dechlorination of carbon tetrachloride using buffered alkaline ascorbic acid	Chemosphere	Lin, Y. T. and C. J. Liang	-2015	136(27-31
1470	Optimization Under Constraints by Applying an Asymmetric Entropy Measure	Journal of Computational and Graphical Statistics	Lindberg, D. V. and H. K. H. Lee	-2015	24(2)	379-393
1471	Zero-valent iron and organic carbon mixtures for remediation of acid mine drainage: Batch experiments	Applied Geochemistry	Lindsay, M. B. J., C. J. Ptacek, D. W. Blowes and W. D. Gould	-2008	23(8)	2214-2225
1472	MICROBIAL ACTIVITIES IN THE REMOVAL OF CHLORINATED HYDROCARBONS THROUGH A ZERO-VALENT IRON PERMEABLE REACTIVE BARRIER	Fresenius Environmental Bulletin	Link, A., K. Glas and H. J. Betko	-2013	22(3)	625-635
1473	Effect of climate change on humic substances and associated impacts on the quality of surface water and groundwater: A review	Science of the Total Environment	Lipczynska-Kochany, E.	-2018	640(1548-1565
1474	An overview on heterogeneous Fenton and photoFenton reactions using zerovalent iron materials	Journal of Advanced Oxidation Technologies	Litter, M. I. and M. Slodowicz	-2017	20(1)	19
1475	Vegetation recovery and groundwater pollution control of coal gangue field in a semi-arid area for a field application	International Biodeterioration & Biodegradation	Liu, B. W., Z. H. Tang, S. G. Dong, L. X. Wang and D. W. Liu	-2018	128(134-140
1476	Application of inverse methods to contaminant source identification from aquitard diffusion profiles at Dover AFB, Delaware	Water Resources Research	Liu, C. X. and W. P. Ball	-1999	35(7)	1975-1985
1477	Investigation of the compatibility of xanthan gum (XG) and calcium polysulfide and the rheological properties of XG solutions	Environmental Technology	Liu, D. F., L. M. Ren, C. Y. Wen and J. Dong	-2018	39(5)	607-615
1478	Reaction medium for permeable reactive barriers - Nanoscale bimetal Ni/Fe	Journal of China University of Geosciences	Liu, F. and Y. Y. Huang	-2007	18(112-114
1479	Electron efficiency of zero-valent iron for groundwater remediation and wastewater treatment	Chemical Engineering Journal	Liu, H., Q. Wang, C. Wang and X. Z. Li	-2013	215(90-95
1480	Removal of phosphorus using NZVI derived from reducing natural goethite	Chemical Engineering Journal	Liu, H. B., T. H. Chen, X. H. Zou, Q. Q. Xie, C. S. Qing, D. Chen and R. L. Frost	-2013	234(80-87
1481	The role of nano-sized manganese coatings on bone char in removing arsenic(V) from solution: Implications for permeable reactive barrier technologies	Chemosphere	Liu, J., L. L. He, F. Q. Dong and K. A. Hudson-Edwards	-2016	153(146-154
1482	Enhancing As(V) adsorption and passivation using biologically formed nano-sized FeS coatings on limestone: Implications for acid mine drainage treatment and neutralization	Chemosphere	Liu, J., L. Zhou, F. Q. Dong and K. A. Hudson-Edwards	-2017	168(529-538
1483	Modeling for Surfactant-Enhanced Groundwater Remediation Processes at DNAPLs-Contaminated Sites	Journal of Environmental Informatics	Liu, L.	-2005	5(2)	42-52
1484	Mg(OH)(2) Supported Nanoscale Zero Valent Iron Enhancing the Removal of Pb(II) from Aqueous Solution	Acs Applied Materials & Interfaces	Liu, M. H., Y. H. Wang, L. T. Chen, Y. Zhang and Z. Lin	-2015	7(15)	7961-7969
1485	Reactions and transport modeling of surfactant and anthracene in the soil flushing process	Waste Management	Liu, M. W., D. P. Roy and G. T. Wang	-1995	15(5-6)	423-432
1486	Feasibility study of in-situ bioremediation for nitrobenzene-contaminated groundwater	Water Science and Technology-Water Supply	Liu, N., Y. Wang, Y. L. An, F. Ding, X. L. Yu and K. Ye	-2017	17(4)	1160-1167
1487	Hydro-geochemical paths of multi-layer groundwater system in coal mining regions - Using multivariate statistics and geochemical modeling approaches	Science of the Total Environment	Liu, P., N. Hoth, C. Drebenstedt, Y. J. Sun and Z. M. Xu	-2017	601(1-14
1488	Increasing removal of benzene from groundwater using stacked tubular air-cathode microbial fuel cells	Journal of Cleaner Production	Liu, S. H., C. Y. Lai, J. W. Ye and C. W. Lin	-2018	194(78-84
1489	Hydraulics Analysis for Groundwater Flow Through Permeable Reactive Barriers	Environmental Modeling & Assessment	Liu, S. J., X. G. Li and H. X. Wang	-2011	16(6)	591-598
1490	Enhanced chitosan/Fe-0-nanoparticles beads for hexavalent chromium removal from wastewater	Chemical Engineering Journal	Liu, T. Y., Z. L. Wang, L. Zhao and X. Yang	-2012	189(196-202
1491	Enhanced chitosan beads-supported Fe-0-nanoparticles for removal of heavy metals from electroplating wastewater in permeable reactive barriers	Water Research	Liu, T. Y., X. Yang, Z. L. Wang and X. X. Yan	-2013	47(17)	6691-6700
1492	Entrapment of nanoscale zero-valent iron in chitosan beads for hexavalent chromium removal from wastewater	Journal of Hazardous Materials	Liu, T. Y., L. Zhao, D. S. Sun and X. Tan	-2010	184(1-3)	724-730
1493	Influences of Humic Acid on Cr(VI) Removal by Zero-Valent Iron From Groundwater with Various Constituents: Implication for Long-Term PRB Performance	Water Air and Soil Pollution	Liu, T. Z. and I. M. C. Lo	-2011	216(1-4)	473-483
1494	Influences of humic acid, bicarbonate and calcium on Cr(VI) reductive removal by zero-valent iron	Science of the Total Environment	Liu, T. Z., P. H. Rao and I. M. C. Lo	-2009	407(10)	3407-3414
1495	Optimization of intermittent pumping schedules for aquifer remediation using a genetic algorithm	Journal of the American Water Resources Association	Liu, W. H., M. A. Medina, W. Thomann, W. T. Piver and T. L. Jacobs	-2000	36(6)	1335-1348
1496	Value of Information as a Context-Specific Measure of Uncertainty in Groundwater Remediation	Water Resources Management	Liu, X. Y., J. Lee, P. K. Kitanidis, J. Parker and U. Kim	-2012	26(6)	1513-1535
1497	Bioremediation of nitrate and Fe(II) combined contamination in groundwater by heterotrophic denitrifying bacteria and microbial community analysis	Rsc Advances	Liu, Y., C. P. Feng, N. Chen, Y. Z. Sheng, S. S. Dong, C. B. Hao and K. Lei	-2016	6(110)	108375-108383
1498	Efficient multiscale methods for optimal in situ bioremediation design	Journal of Water Resources Planning and Management-Asce	Liu, Y. and B. S. Minsker	-2002	128(3)	227-236
1499	Full multiscale approach for optimal control of in situ bioremediation	Journal of Water Resources Planning and Management-Asce	Liu, Y. and B. S. Minsker	-2004	130(1)	26-32
1500	Stable carbon isotope fractionation during trichloroethene degradation in magnetite-catalyzed Fenton-like reaction	Journal of Contaminant Hydrology	Liu, Y. D., A. G. Zhou, Y. Q. Gan, C. F. Liu, T. T. Yu and X. Q. Li	-2013	145(37-43
1501	Trichloroethene hydrodechlorination in water by highly disordered monometallic nanoiron	Chemistry of Materials	Liu, Y. Q., H. Choi, D. Dionysiou and G. V. Lowry	-2005	17(21)	5315-5322
1502	The principle and effect of transfer agent for the removal of PCE during in situ chemical oxidation	Environmental Science and Pollution Research	Liu, Y. S., J. J. Chen, Q. W. Wang, L. X. Shi and Y. D. Shi	-2017	24(26)	21011-21023
1503	Cr(VI)-contaminated groundwater remediation with simulated permeable reactive barrier (PRB) filled with natural pyrite as reactive material: Environmental factors and effectiveness	Journal of Hazardous Materials	Liu, Y. Y., H. Y. Mou, L. Q. Chen, Z. A. Mirza and L. Liu	-2015	298(83-90
1504	Visualizing the intellectual structure and evolution of innovation systems research: a bibliometric analysis	J. Scientometrics	Liu, Z. G., Y. M. Yin and W. D. Liu	-2015	103(1)	135-158
1505	Electrolytic reduction of CCl4 - effects of cathode Material and potential on kinetics, selectivity, and product stoichiometry	Environmental Engineering Science	Liu, Z. H., R. G. Arnold, E. A. Betterton and K. D. Festa	-1999	16(1)
1506	Detecting changes in the spatial distribution of nitrate contamination in ground water	Journal of the American Water Resources Association	Liu, Z. J., G. R. Hallberg, D. L. Zimmerman and R. D. Libra	-1997	33(6)	1209-1218
1507	Agricultural nitrate contamination of ground water: An evaluation of environmental policy	Journal of the American Water Resources Association	Livingston, M. L. and D. C. Cory	-1998	34(6)	1311-1317
1508	Modeling seismic stimulation: Enhanced non-aqueous fluid extraction from saturated porous media under pore-pressure pulsing at low frequencies	Journal of Applied Geophysics	Lo, W. C., G. Sposito and Y. H. Huang	-2012	78(77-84
1509	Microbial community activities during establishment, performance, and decline of bench-scale passive treatment systems for mine drainage	Water Research	Logan, M. V., K. F. Reardon, L. A. Figueroa, J. E. T. McLain and D. M. Ahmann	-2005	39(18)	4537-4551
1510	Kinetics of reduction of nitrobenzene and carbon tetrachloride at an iron-oxide coated gold electrode	Environmental Science & Technology	Logue, B. A. and J. C. Westall	-2003	37(11)	2356-2362
1511	Remediation of soil contaminated by PAHs and TPH using alkaline activated persulfate enhanced by surfactant addition at flow conditions	Journal of Chemical Technology and Biotechnology	Lominchar, M. A., D. Lorenzo, A. Romero and A. Santos	-2018	93(5)	1270-1278
1512	DNAPL removal from a heterogeneous alluvial aquifer by surfactant-enhanced aquifer remediation	Ground Water Monitoring and Remediation	Londergan, J. T., H. W. Meinardus, P. E. Mariner, R. E. Jackson, C. L. Brown, V. Dwarakanath, G. A. Pope, J. S. Ginn and S. Taffinder	-2001	21(4)	57-67
1513	DNAPL removal from a heterogeneous alluvial aquifer by surfactant-enhanced aquifer remediation	Ground Water Monitoring and Remediation	Londergan, J. T., H. W. Meinardus, P. E. Mariner, R. E. Jackson, C. L. Brown, V. Dwarakanath, G. A. Pope, J. S. Ginn and S. Taffinder	-2001	21(3)	71-81
1514	GROUNDWATER REMEDIATION	Environmental Science & Technology	Longest, H. L.	-1991	25(5)	810-810
1515	THE USE OF UPWARD GRADIENTS TO ARREST DOWNWARD DENSE, NONAQUEOUS PHASE LIQUID (DNAPL) MIGRATION IN THE PRESENCE OF SOLUBILIZING SURFACTANTS	Canadian Geotechnical Journal	Longino, B. L. and B. H. Kueper	-1995	32(2)	296-308
1516	Batch-test study on the dechlorination of 1,1,1-trichloroethane in contaminated aquifer material by zero-valent iron	Journal of Contaminant Hydrology	Lookman, R., L. Bastiaens, B. Borremans, M. Maesen, J. Gemoets and L. Diels	-2004	74(1-4)	133-144
1517	Removal of As(III) from aqueous solutions through simultaneous photocatalytic oxidation and adsorption by TiO2 and zero-valent iron	Catalysis Today	Lopez-Munoz, M. J., A. Arencibia, Y. Segura and J. M. Raez	-2017	280(149-154
1518	Application of denitrifying wood chip bioreactors for management of residential non-point sources of nitrogen	Journal of Biological Engineering	Lopez-Ponnada, E. V., T. J. Lynn, M. Peterson, S. J. Ergas and J. R. Mihelcic	-2017	11(14
1519	Factor analysis as a tool in groundwater quality management: two southern African case studies	Physics and Chemistry of the Earth	Love, D., D. Hallbauer, A. Amos and R. Hranova	-2004	29(15-18)	1135-1143
1520	A shift in the current: New applications and concepts for microbe-electrode electron exchange	Current Opinion in Biotechnology	Lovley, D. R. and K. P. Nevin	-2011	22(3)	441-448
1521	Rapid anaerobic benzene oxidation with a variety of chelated Fe(III) forms	Applied and Environmental Microbiology	Lovley, D. R., J. C. Woodward and F. H. Chapelle	-1996	62(1)	288-291
1522	Promoting ground water pollution prevention in small businesses	Journal of the American Water Resources Association	Lowrie, K. W. and M. Greenberg	-1997	33(1)	193-204
1523	Molecular simulations of NAPL removal from mineral surfaces using microemulsions and surfactants	Colloids and Surfaces a-Physicochemical and Engineering Aspects	Lowry, E., M. Sedghi and L. Goual	-2016	506(485-494
1524	PORE-SCALE MODELING OF NONWETTING-PHASE RESIDUAL IN POROUS-MEDIA	Water Resources Research	Lowry, M. I. and C. T. Miller	-1995	31(3)	455-473
1525	Mechanism, synthesis and modification of nano zerovalent iron in water treatment	Nanoscale	Lu, H. J., J. K. Wang, S. Ferguson, T. Wang, Y. Bao and H. X. Hao	-2016	8(19)	9962-9975
1526	Incorporation of nanoscale zero-valent iron particles in monodisperse mesoporous silica nanospheres: Characterization, reactivity, transport in porous media	Colloids and Surfaces a-Physicochemical and Engineering Aspects	Lu, H. J., C. Y. Wen, S. Gao, Y. Dong, M. Y. Zhang, B. W. Li, W. H. Hu and J. Dong	-2018	553(28-34
1527	ZVI/PANI/ATP composite by static polymerization as adsorbent for removal of Cr(VI)	Rsc Advances	Lu, H. L., H. Xu, Y. Chen, J. L. Zhang and J. X. Zhuang	-2014	4(12)	5873-5879
1528	A credibility-based chance-constrained optimization model for integrated agricultural and water resources management: A case study in South Central China	Journal of Hydrology	Lu, H. W., P. Du, Y. Z. Chen and L. He	-2016	537(408-418
1529	Optimization-based multicriteria decision analysis for identification of desired petroleum-contaminated groundwater remediation strategies	Environmental Science and Pollution Research	Lu, H. W., M. Feng, L. He and L. X. Ren	-2015	22(12)	9505-9514
1530	Simulation-Based Inexact Rough-Interval Programming for Agricultural Irrigation Management: A Case Study in the Yongxin County, China	Water Resources Management	Lu, H. W., G. H. Huang and L. He	-2012	26(14)	4163-4182
1531	Optimal groundwater security management policies by control of inexact health risks under dual uncertainty in slope factors	Chemosphere	Lu, H. W., J. Li, L. X. Ren and Y. Z. Chen	-2018	198(161-173
1532	A cloud model based multi-attribute decision making approach for selection and evaluation of groundwater management schemes	Journal of Hydrology	Lu, H. W., L. X. Ren, Y. Z. Chen, P. P. Tian and J. Liu	-2017	555(881-893
1533	Meta-modeling-based health risk assessment of naphthalene-contaminated groundwater at a coal-fired power plant	Human and Ecological Risk Assessment	Lu, H. W., Z. D. Xu, X. Fan, L. X. Ren and L. He	-2016	22(8)	1602-1619
1534	Nitrate reduction and its effects on trichloroethylene degradation by granular iron	Water Research	Lu, Q., S. W. Jeen, L. Gui and R. W. Gillham	-2017	112(48-57
1535	Application of calcium peroxide in water and soil treatment: A review	Journal of Hazardous Materials	Lu, S. G., X. Zhang and Y. F. Xue	-2017	337(163-177
1536	Application of electrochemical depassivation in PRB systems to recovery Fe-0 reactivity	Frontiers of Environmental Science & Engineering	Lu, X., M. Li, H. Deng, P. F. Lin, M. R. Matsumoto and X. Liu	-2016	10(4)	9
1537	Synergetic effect of pyrite on Cr(VI) removal by zero valent iron in column experiments: An investigation of mechanisms	Chemical Engineering Journal	Lu, Y., Z. F. Li, J. F. Li, K. Chen, H. P. Dong, J. X. Shou and Y. M. Li	-2018	349(522-529
1538	Land-use changes from arable crop to kiwi-orchard increased nutrient surpluses and accumulation in soils	Agriculture Ecosystems & Environment	Lu, Y. L., Z. J. Chen, T. T. Kang, X. J. Zhang, J. Bellarby and J. B. Zhou	-2016	223(270-277
1539	On Morphometric Properties of DNAPL Sources: Relating Architecture to Mass Reduction	Water Air and Soil Pollution	Luciano, A., P. Viotti and M. P. Papini	-2012	223(5)	2849-2864
1540	Treatment of Arsenic, Heavy Metals, and Acidity Using a Mixed ZVI-Compost PRB	Environmental Science & Technology	Ludwig, R. D., D. J. A. Smyth, D. W. Blowes, L. E. Spink, R. T. Wilkin, D. G. Jewett and C. J. Weisener	-2009	43(6)	1970-1976
1541	Pressure-controlled injection of guar gum stabilized microscale zerovalent iron for groundwater remediation	Journal of Contaminant Hydrology	Luna, M., F. Gastone, T. Tosco, R. Sethi, M. Velimirovic, J. Gemoets, R. Muyshondt, H. Sapion, N. Klaas and L. Bastiaens	-2015	181(46-58
1542	Prevention of iron passivation and enhancement of nitrate reduction by electron supplementation	Chemical Engineering Journal	Luo, H. P., S. Jin, P. H. Fallgren, P. J. S. Colberg and P. A. Johnson	-2010	160(1)	185-189
1543	Understanding pH effects on trichloroethylene and perchloroethylene adsorption to iron in permeable reactive barriers for groundwater remediation	International Journal of Environmental Science and Technology	Luo, J. and J. Farrell	-2013	10(1)	77-84
1544	Hydraulic performance analysis of a multiple injection-extraction well system	Journal of Hydrology	Luo, J., W. M. Wu, J. Carley, C. M. Ruan, B. H. Gu, P. M. Jardine, C. S. Criddle and P. K. Kitanidis	-2007	336(3-4)	294-302
1545	Optimal Latin hypercube sampling-based surrogate model in NAPLs contaminated groundwater remediation optimization process	Water Science and Technology-Water Supply	Luo, J. N., Y. F. Ji, W. X. Lu and H. Wang	-2018	18(1)	333-346
1546	Comparison of surrogate models with different methods in groundwater remediation process	Journal of Earth System Science	Luo, J. N. and W. X. Lu	-2014	123(7)	1579-1589
1547	A mixed-integer non-linear programming with surrogate model for optimal remediation design of NAPLs contaminated aquifer	International Journal of Environment and Pollution	Luo, J. N. and W. X. Lu	-2014	54(1)	43481
1548	Sobol ' sensitivity analysis of NAPL-contaminated aquifer remediation process based on multiple surrogates	Computers & Geosciences	Luo, J. N. and W. X. Lu	-2014	67(110-116
1549	Surrogate Model Application to the Identification of an Optimal Surfactant-Enhanced Aquifer Remediation Strategy for DNAPL-Contaminated Sites	Journal of Earth Science	Luo, J. N., W. X. Lu, X. Xin and H. B. Chu	-2013	24(6)	1023-1032
1550	An integrated catalyst of Pd supported on magnetic Fe3O4 nanoparticles: Simultaneous production of H2O2 and Fe2+ for efficient electro-Fenton degradation of organic contaminants	Water Research	Luo, M. S., S. H. Yuan, M. Tong, P. Liao, W. J. Xie and X. F. Xu	-2014	48(190-199
1551	Quantification of changes in zero valent iron morphology using X-ray computed tomography	Journal of Environmental Sciences	Luo, P., E. H. Bailey and S. J. Mooney	-2013	25(11)	2344-2351
1552	Optimal design of groundwater remediation systems using a multi-objective fast harmony search algorithm	Hydrogeology Journal	Luo, Q. K., J. F. Wu, X. M. Sun, Y. Yang and J. C. Wu	-2012	20(8)	1497-1510
1553	Optimal design of groundwater remediation system using a probabilistic multi-objective fast harmony search algorithm under uncertainty	Journal of Hydrology	Luo, Q. K., J. F. Wu, Y. Yang, J. Z. Qian and J. C. Wu	-2014	519(3305-3315
1554	Remediation of arsenic-contaminated groundwater using media-injected permeable reactive barriers with a modified montmorillonite: sand tank studies	Environmental Science and Pollution Research	Luo, X. M., H. F. Liu, G. X. Huang, Y. Li, Y. Zhao and X. Li	-2016	23(1)	870-877
1555	Removal of Cr(VI) from water using Fe(II)-modified natural zeolite	Chemical Engineering Research & Design	Lv, G. C., Z. H. Li, W. T. Jiang, C. Ackley, N. Fenske and N. Demarco	-2014	92(2)	384-390
1556	Zero-valent iron nanoparticles embedded into reduced graphene oxide-alginate beads for efficient chromium (VI) removal	Journal of Colloid and Interface Science	Lv, X. S., Y. L. Zhang, W. Y. Fu, J. Z. Cao, J. Zhang, H. B. Ma and G. M. Jiang	-2017	506(633-643
1557	Simulation of magnetite nanoparticle mobility in a heterogeneous flow cell	Environmental Science-Nano	Lyon-Marion, B. A., M. D. Becker, A. A. Kmetz, E. Foster, K. P. Johnston, L. M. Abriola and K. D. Pennell	-2017	4(7)	1512-1524
1558	Preparation and Characterization of La(III)-Al(III) Co-loaded Hydrothermal Palygorskite Adsorbent for Fluoride Removal from Groundwater	Water Air and Soil Pollution	Lyu, Y., X. S. Su, S. Y. Zhang and Y. L. Zhang	-2016	227(12)	9
1559	Groundwater Remediation Using a Pyrolysis Oily Sludge Composite	Chemistry and Technology of Fuels and Oils	Ma, C., S. L. Zhang, Y. L. Liu and L. Zhao	-2017	53(1)	87-95
1560	Assessment of the value of reducing uncertainty by sampling in a groundwater remediation system	Science of the Total Environment	Ma, H. W. and C. C. Chang	-2008	402(1)
1561	Changes in activation energy and kinetics of heat-activated persulfate oxidation of phenol in response to changes in pH and temperature	Chemosphere	Ma, J., H. Y. Li, L. P. Chi, H. K. Chen and C. Z. Chen	-2017	189(86-93
1562	Stability of dissolved percarbonate and its implications for groundwater remediation	Chemosphere	Ma, J., X. C. Xia, Y. Ma, Y. J. Luo and Y. J. Zhong	-2018	205(41-44
1563	Impacts of inorganic anions and natural organic matter on thermally activated persulfate oxidation of BTEX in water	Chemosphere	Ma, J., Y. Q. Yang, X. C. H. Jiang, Z. T. Xie, X. X. Li, C. Z. Chen and H. K. Chen	-2018	190(296-306
1564	The effect of temperature on hydrocarbon adsorption by diphenyldichlorosilane coated zeolite and its application in permeable reactive barriers in cold regions	Cold Regions Science and Technology	Ma, J. C., G. W. Stevens and K. A. Mumford	-2018	145(169-176
1565	The performance of diphenyldichlorosilane coated ammonium exchange zeolite and its application in the combination of adsorption and biodegradation of hydrocarbon contaminated ground water	Chemical Engineering Journal	Ma, J. C., G. W. Stevens and K. A. Mumford	-2018	347(415-423
1566	Visualization of improved sweep with foam in heterogeneous porous media using microfluidics	Soft Matter	Ma, K., R. Liontas, C. A. Conn, G. J. Hirasaki and S. L. Biswal	-2012	8(41)	10669-10675
1567	Modeling Techniques for Foam Flow in Porous Media	Spe Journal	Ma, K., G. W. Ren, K. Mateen, D. Morel and P. Cordelier	-2015	20(3)	453-470
1568	USE OF PERMEABLE REACTIVE BARRIER FOR GROUNDWATER REMEDIATION AT ONE WASTEWATER TREATMENT PLANT SITE	Fresenius Environmental Bulletin	Ma, Q. S. and Z. J. Luo	-2017	26(12A)	663-670
1569	A fugacity-based screening model to assess contamination and remediation of the subsurface containing non-aqueous phase liquids	Journal of Soil Contamination	MacFarlane, S. and D. Mackay	-1998	7(1)	17-46
1570	Green zero-valent iron nanoparticles for the degradation of amoxicillin	International Journal of Environmental Science and Technology	Machado, S., J. G. Pacheco, H. P. A. Nouws, J. T. Albergaria and C. Delerue-Matos	-2017	14(5)	1109-1118
1571	GROUNDWATER CONTAMINATION - PUMP-AND-TREAT REMEDIATION .2	Environmental Science & Technology	Mackay, D. M. and J. A. Cherry	-1989	23(6)	630-636
1572	A PILOT-STUDY OF PUMP AND TREAT REMEDIATION IN A MULTICOMPONENT PLUME	Abstracts of Papers of the American Chemical Society	Mackay, D. M., B. Myller, G. Bianchimosquera and B. D. Honeyman	-1993	205(124-NUCL
1573	A controlled field evaluation of continuous vs. pulsed pump-and-treat remediation of a VOC-contaminated aquifer: site characterization, experimental setup, and overview of results	Journal of Contaminant Hydrology	Mackay, D. M., R. D. Wilson, M. J. Brown, W. P. Ball, G. Xia and D. P. Durfee	-2000	41(1-2)	81-131
1574	Carbo-Iron - An Fe/AC composite - As alternative to nano-iron for groundwater treatment	Water Research	Mackenzie, K., S. Bleyl, A. Georgi and F. D. Kopinke	-2012	46(12)	3817-3826
1575	Carbo-Iron as improvement of the nanoiron technology: From laboratory design to the field test	Science of the Total Environment	Mackenzie, K., S. Bleyl, F. D. Kopinke, H. Doose and J. Bruns	-2016	563(641-648
1576	Mineral precipitation and porosity losses in granular iron columns	Journal of Hazardous Materials	Mackenzie, P. D., D. P. Horney and T. M. Sivavec	-1999	68(1-2)
1577	Nickel removal by zero valent iron/lapillus mixtures in column systems	Soils and Foundations	Madaffari, M. G., S. Bilardi, P. S. Calabro and N. Moraci	-2017	57(5)	745-759
1578	Optimal monitoring network and ground-water-pollution source identification	Journal of Water Resources Planning and Management-Asce	Mahar, P. S. and B. Datta	-1997	123(4)	199-207
1579	Optimal identification of ground-water pollution sources and parameter estimation	Journal of Water Resources Planning and Management-Asce	Mahar, P. S. and B. Datta	-2001	127(1)	20-29
1580	Evaluation of the kinetic oxidation of aqueous volatile organic compounds by permanganate	Science of the Total Environment	Mahmoodlu, M. G., S. M. Hassanizadeh and N. Hartog	-2014	485(755-763
1581	Evaluation of a horizontal permeable reactive barrier for preventing upward diffusion of volatile organic compounds through the unsaturated zone	Journal of Environmental Management	Mahmoodlu, M. G., S. M. Hassanizadeh, N. Hartog, A. Raoof and M. T. van Genuchten	-2015	163(204-213
1582	Enhanced dechlorination of chlorinated methanes and ethenes by chloride green rust in the presence of copper(II)	Environmental Science & Technology	Maithreepala, R. A. and R. A. Doong	-2005	39(11)	4082-4090
1583	Groundwater vulnerability assessment and sensitivity analysis in Nong Rua, Khon Kaen, Thailand, using a GIS-based SINTACS model	Environmental Earth Sciences	Majandang, J. and S. Sarapirome	-2013	68(7)	2025-2039
1584	Environmental Life Cycle Assessment of Permeable Reactive Barriers: Effects of Construction Methods, Reactive Materials and Groundwater Constituents	Environmental Science & Technology	Mak, M. S. H. and I. M. C. Lo	-2011	45(23)	10148-10154
1585	Dolomitization-induced aquifer heterogeneity: Evidence from the upper Floridan aquifer, southwest Florida	Geological Society of America Bulletin	Maliva, R. G., G. P. Kennedy, W. K. Martin, T. M. Missimer, E. S. Owosina and J. A. D. Dickson	-2002	114(4)	419-427
1586	Synthesis of zero valent iron nanoparticles and application to removal of arsenic(III) and arsenic(V) from water	Journal of the Indian Chemical Society	Mandal, B. K., K. M. Kumar, R. Vankayala, A. Mukherjee, K. S. Kumar, P. S. Reddy, M. S. Hegde and B. Sreedhar	-2012	89(9)	1215-1221
1587	Hydrochemical investigation of groundwater contamination in an urban area of Beijing aquifer: Impact of irrigation with industrial waste water	African Journal of Agricultural Research	Mande, S., M. Z. Liu, G. Djaneye-Boundjou, F. Liu, L. Kamaletdinova, M. L. Bawa and H. H. Chen	-2011	6(31)	6555-6562
1588	Spectroscopic investigation of Cr(III)- and Cr(VI)-treated nanoscale zerovalent iron	Environmental Science & Technology	Manning, B. A., J. R. Kiser, H. Kwon and S. R. Kanel	-2007	41(2)	586-592
1589	Electrokinetic retention, migration and remediation of nitrates in silty loam soil under hydraulic gradients	Engineering Geology	Manokararajah, K. and R. S. Ranjan	-2005	77(3-4)	263-272
1590	Utilizing sparsity in time-varying optimal control of aquifer cleanup	Journal of Water Resources Planning and Management-Asce	Mansfield, C. M., C. A. Shoemaker and L. Z. Liao	-1998	124(1)	15-21
1591	A continuous system for Fe(0) reduction of nitrobenzene in synthetic wastewater	Environmental Science & Technology	Mantha, R., K. E. Taylor, N. Biswas and J. K. Bewtra	-2001	35(15)	3231-3236
1592	Optimal groundwater remediation under uncertainty using multi-objective optimization	Water Resources Management	Mantoglou, A. and G. Kourakos	-2007	21(5)	835-847
1593	Aqueous solubility calculation for petroleum mixtures in soil using comprehensive two-dimensional gas chromatography analysis data	Journal of Chromatography A	Mao, D., R. Lookman, H. V. De Weghe, G. Vanermen, N. De Brucker and L. Dielsa	-2009	1216(14)	2873-2880
1594	Resistivity and self-potential tomography applied to groundwater remediation and contaminant plumes: Sandbox and field experiments	Journal of Hydrology	Mao, D., A. Revil, R. D. Hort, J. Munakata-Marr, E. A. Atekwana and B. Kulessa	-2015	530(1-14
1595	Optimization of electrochemical dechlorination of trichloroethylene in reducing electrolytes	Water Research	Mao, X. H., A. Ciblak, K. Baek, M. Amiri, R. Loch-Caruso and A. N. Alshawabkeh	-2012	46(6)	1847-1857
1596	A Groundwater Monitoring Design through Site Characterization, Numerical Simulation and Statistical Analysis - A North American Case Study	Journal of Environmental Informatics	Maqsood, I., G. H. Huang and Y. F. Huang	-2004	3(1)
1597	Integrated 3D physical-numerical modelling for simulating bioremediation of petroleum contamination in heterogeneous subsurface environment	International Journal of Environment and Pollution	Maqsood, I. and B. Luo	-2010	42(1-3)	199-219
1598	Results of the reactant sand-fracking pilot test and implications for the in situ remediation of chlorinated VOCs and metals in deep and fractured bedrock aquifers	Journal of Hazardous Materials	Marcus, D. L. and C. Bonds	-1999	68(1-2)	125-153
1599	Microporous and mesoporous materials for the treatment of wastewater produced by petrochemical activities	Journal of Cleaner Production	Maretto, M., F. Bianchi, R. Vignola, S. Canepari, M. Baric, R. Iazzoni, M. Tagliabue and M. P. Papini	-2014	77(22-34
1600	The use of Vinasse as an Amendment to Ex-Situ Bioremediation of Soil and Groundwater Contaminated with Diesel Oil	Brazilian Archives of Biology and Technology	Mariano, A. P., S. H. R. Crivelaro, D. D. de Angelis and D. M. Bonotto	-2009	52(4)	1043-1055
1601	THE APPLICATION OF INSITU AIR SPARGING AS AN INNOVATIVE SOILS AND GROUND-WATER REMEDIATION TECHNOLOGY	Ground Water Monitoring and Remediation	Marley, M. C., D. J. Hazebrouck and M. T. Walsh	-1992	12(2)	137-145
1602	COMPARISON BETWEEN PUMP AND TREAT, BIORESTORATION, AND BIORESTORATION PUMP AND TREAT COMBINED - LESSONS FROM COMPUTER MODELING	Ground Water Monitoring and Remediation	Marquis, S. A. and D. Dineen	-1994	14(2)	105-119
1603	OPTIMAL GROUNDWATER-MANAGEMENT .2. APPLICATION OF SIMULATED ANNEALING TO A FIELD-SCALE CONTAMINATION SITE	Water Resources Research	Marryott, R. A., D. E. Dougherty and R. L. Stollar	-1993	29(4)	847-860
1604	Allocating remedial costs at superfund sites with commingled groundwater contaminant plumes	Environmental Forensics	Marryott, R. A., G. P. Sabadell, D. P. Ahlfeld, R. H. Harris and G. F. Pinder	-2000	1(1)	47-54
1605	Laboratory study of polymer solutions used for mobility control during in situ NAPL recovery	Ground Water Monitoring and Remediation	Martel, K. E., R. Martel, R. Lefebvre and P. J. Gelinas	-1998	18(3)	103-113
1606	Post-depositional behavior of Cu in a metal-mining polishing pond (East Lake, Canada)	Environmental Science & Technology	Martin, A. J., J. L. Jambor, T. F. Pedersen and J. Crusius	-2003	37(21)	4925-4933
1607	Performance of a constructed wetland leachate treatment system at the Chunchula landfill, Mobile County, Alabama	Water Science and Technology	Martin, C. D., K. D. Johnson and G. A. Moshiri	-1999	40(3)	67-74
1608	Climate control of decadal-scale increases in apparent ages of eogenetic karst spring water	Journal of Hydrology	Martin, J. B., M. J. Kurz and M. B. Khadka	-2016	540(988-1001
1609	Evaluation of surface- and ground-water pollution due to herbicides in agricultural areas of Zamora and Salamanca (Spain)	Journal of Chromatography A	Martinez, R. C., E. R. Gonzalo, E. F. Laespada and F. J. S. San Roman	-2000	869(1-2)	471-480
1610	Comparative effects of nanoscale zero-valent iron (nZVI) and Fe2O3 nanoparticles on root hydraulic conductivity of Solanum lycopersicum L	Environmental and Experimental Botany	Martinez-Fernandez, D. and M. Komarek	-2016	131(128-136
1611	Simulation of coastal groundwater remediation: the case of Nardo fractured aquifer in Southern Italy	Environmental Modelling & Software	Masciopinto, C.	-2006	21(1)	85-97
1612	Groundwater remediation strategy using global optimization algorithms	Journal of Water Resources Planning and Management-Asce	Maskey, S., A. Jonoski and D. P. Solomatine	-2002	128(6)	431-440
1613	Efficiency verification of a horizontal flow barrier via flowmeter tests and multilevel sampling	Hydrological Processes	Mastrocicco, M., C. Sbarbati, N. Colombani and M. Petitta	-2013	27(17)	2414-2421
1614	In situ stabilization of NAPL contaminant source-zones as a remediation technique to reduce mass discharge and flux to groundwater	Journal of Contaminant Hydrology	Mateas, D. J., G. R. Tick and K. C. Carroll	-2017	204(40-56
1615	Groundwater remediation optimization using a point collocation method and particle swarm optimization	Environmental Modelling & Software	Mategaonkar, M. and T. I. Eldho	-2012	32(37-48
1616	Multiobjective Groundwater Remediation Design Using a Coupled MFree Point Collocation Method and Particle Swarm Optimization	Journal of Hydrologic Engineering	Mategaonkar, M. and T. I. Eldho	-2014	19(6)	1259-1263
1617	In-situ bioremediation of groundwater using a meshfree model and particle swarm optimization	Journal of Hydroinformatics	Mategaonkar, M., T. I. Eldho and S. Kamat	-2018	20(4)	886-897
1618	The Application of Nanoscale Materials in Groundwater Remediation	Polish Journal of Environmental Studies	Matlochova, A., D. Placha and N. Rapantova	-2013	22(5)	1401-1410
1619	Screening-Level Sensitivity Analysis for the Design of Pump-and-Treat Systems	Ground Water Monitoring and Remediation	Matott, L. S.	-2012	32(2)	66-80
1620	Incorporating nonlinear isotherms into robust multilayer sorptive barrier design	Advances in Water Resources	Matott, L. S., K. Bandilla and A. J. Rabideau	-2009	32(11)	1641-1651
1621	Application of MATLAB and Python optimizers to two case studies involving groundwater flow and contaminant transport modeling	Computers & Geosciences	Matott, L. S., K. Leung and J. Sim	-2011	37(11)	1894-1899
1622	Pump-and-treat optimization using analytic element method flow models	Advances in Water Resources	Matott, L. S., A. J. Rabideau and J. R. Craig	-2006	29(5)	760-775
1623	A benchmarking framework for simulation-based optimization of environmental models	Environmental Modelling & Software	Matott, L. S., B. A. Tolson and M. Asadzadeh	-2012	35(19-30
1624	MOTHER NATURES PUMP AND TREAT	Civil Engineering	Matso, K.	-1995	65(10)	46-49
1625	Surmounting design problems in a complex piping system for groundwater remediation	Environmental Progress	Maxey, R. and R. Pincince	-1998	17(1)	38-47
1626	Contamination, risk, and heterogeneity: on the effectiveness of aquifer remediation	Environmental Geology	Maxwell, R. M., S. F. Carle and A. F. B. Tompson	-2008	54(8)	1771-1786
1627	Optimal design for problems involving flow and transport phenomena in saturated subsurface systems	Advances in Water Resources	Mayer, A. S., C. T. Kelley and C. T. Miller	-2002	25(8-12)	1233-1256
1628	Plume spreading in groundwater by stretching and folding	Water Resources Research	Mays, D. C. and R. M. Neupauer	-2012	48(10
1629	Palaeosol Control on Groundwater Flow and Pollutant Distribution: The Example of Arsenic	Environmental Science & Technology	McArthur, J. M., B. Nath, D. M. Banerjee, R. Purohit and N. Grassineau	-2011	45(4)	1376-1383
1630	Biosurfactant-enhanced solubilization of NAPL mixtures	Journal of Contaminant Hydrology	McCray, J. E., G. Y. Bai, R. M. Maier and M. L. Brusseau	-2001	48(1-2)	45-68
1631	Cyclodextrin-enhanced solubilization of organic contaminants with implications for aquifer remediation	Ground Water Monitoring and Remediation	McCray, J. E., T. B. Boving and M. L. Brusseau	-2000	20(1)	94-103
1632	Nonideal equilibrium dissolution of trichloroethene from a decane-based nonaqueous phase liquid mixture: Experimental and modeling investigation	Water Resources Research	McCray, J. E. and P. J. Dugan	-2002	38(7)	9
1633	Defining the air sparging radius of influence for groundwater remediation	Journal of Contaminant Hydrology	McCray, J. E. and R. W. Falta	-1996	24(1)	25-52
1634	Remediation of NAPL Source Zones: Lessons Learned from Field Studies at Hill and Dover AFB	Ground Water	McCray, J. E., G. R. Tick, J. W. Jawitz, J. S. Gierke, M. L. Brusseau, R. W. Falta, R. C. Knox, D. A. Sabatini, M. D. Annable, J. H. Harwell and A. L. Wood	-2011	49(5)	727-744
1635	Bioremediation of tetrachloroethylene-contaminated groundwater in a model aquifer: Effects on green frogs (Rana clamitans) and Xenopus laevis as potential wetland receptors	Archives of Environmental Contamination and Toxicology	McDaniel, T. V., N. Ross, P. A. Martin, H. Steer, A. M. I. Abbey and S. Lesage	-2007	52(3)	410-417
1636	Assessing Cellulolysis in Passive Treatment Systems for Mine Drainage: A Modified Enzyme Assay	Journal of Environmental Quality	McDonald, C. M., W. D. Gould, M. B. J. Lindsay, D. W. Blowes, C. J. Ptacek and P. D. Condon	-2013	42(1)	48-55
1637	Evaluation of Long-Term Performance and Sustained Treatment at Enhanced Anaerobic Bioremediation Sites	Ground Water Monitoring and Remediation	McGuire, T. M., D. T. Adamson, M. S. Burcham, P. B. Bedient and C. J. Newell	-2016	36(2)	32-44
1638	Progress in Remediation of Groundwater at Petroleum Sites in California	Groundwater	McHugh, T. E., P. R. Kulkarni, C. J. Newell, J. A. Connor and S. Garg	-2014	52(6)	898-907
1639	RESEARCH NEEDS IN GROUND-WATER POLLUTION	Journal Water Pollution Control Federation	McKee, J. E.	-1961	33(12)	1227-1233
1640	GENETIC ALGORITHM SOLUTION OF GROUNDWATER-MANAGEMENT MODELS	Water Resources Research	McKinney, D. C. and M. D. Lin	-1994	30(6)	1897-1906
1641	APPROXIMATE MIXED-INTEGER NONLINEAR-PROGRAMMING METHODS FOR OPTIMAL AQUIFER REMEDIATION DESIGN	Water Resources Research	McKinney, D. C. and M. D. Lin	-1995	31(3)	731-740
1642	Pump and treat ground-water remediation system optimization	Journal of Water Resources Planning and Management-Asce	McKinney, D. C. and M. D. Lin	-1996	122(2)	128-136
1643	Kinetics of AgI precipitation from AgCl as affected by background electrolyte	Journal of Radioanalytical and Nuclear Chemistry	McKinney, D. S. and D. L. Hesterberg	-2007	273(2)	289-297
1644	Numerical simulation of DNAPL emissions and remediation in a fractured dolomitic aquifer	Journal of Contaminant Hydrology	McLaren, R. G., E. A. Sudicky, Y. J. Park and W. A. Illman	-2012	136(56-71
1645	Palladium-catalyzed reductive dehalogenation of dissolved chlorinated aliphatics using electrolytically-generated hydrogen	Chemosphere	McNab, W. W. and R. Ruiz	-1998	37(5)	925-936
1646	In situ measurement of electroosmotic fluxes and conductivity using single wellbore tracer tests	Ground Water Monitoring and Remediation	McNab, W. W. and R. Ruiz	-2001	21(4)	133-139
1647	Ground water solute transport, optimal remediation planning, and decision making under uncertainty	Water Resources Bulletin	Medina, M. A., T. L. Jacobs, W. C. Lin and K. C. Lin	-1996	32(1)
1648	A Review of Centrifugal Testing of Gasoline Contamination and Remediation	International Journal of Environmental Research and Public Health	Meegoda, J. N. and L. M. Hu	-2011	8(8)	3496-3513
1649	Simulation-optimization model for groundwater contamination remediation using meshfree point collocation method and particle swarm optimization	Sadhana-Academy Proceedings in Engineering Sciences	Meenal, M. and T. I. Eldho	-2012	37(3)	351-369
1650	A model for flow induced by steady air venting and air sparging	Applied Mathematical Modelling	Mei, C. C., Z. Cheng and C. O. Ng	-2002	26(7)	727-750
1651	Kinetics of soluble chromium removal from contaminated water by zerovalent iron media: Corrosion inhibition and passive oxide effects	Environmental Science & Technology	Melitas, N., O. Chuffe-Moscoso and J. Farrell	-2001	35(19)	3948-3953
1652	A graphic expression of salinization and pollution of groundwater - The case of Israel's groundwater	Environmental Geology	Melloul, A. and B. Azmon	-1997	30(1-2)	126-136
1653	Failure of an industrial wastewater lagoon in a karst terrain and remedial action	Environmental Geology	Memon, B. A. and M. M. Azmeh	-2001	40(11-12)	1424-1432
1654	The environmental hazards of locating wastewater impoundments in karst terrain	Engineering Geology	Memon, B. A., M. M. Azmeh and M. W. Pitts	-2002	65(2-3)	169-177
1655	Biological permeable reactive barriers coupled with electrokinetic soil flushing for the treatment of diesel-polluted clay soil	Journal of Hazardous Materials	Mena, E., C. Ruiz, J. Villasenor, M. A. Rodrigo and P. Canizares	-2015	283(131-139
1656	Influence of electric field on the remediation of polluted soil using a biobarrier assisted electro-bioremediation process	Electrochimica Acta	Mena, E., J. Villasenor, P. Canizares and M. A. Rodrigo	-2016	190(294-304
1657	Electrokinetic remediation of soil polluted with insoluble organics using biological permeable reactive barriers: Effect of periodic polarity reversal and voltage gradient	Chemical Engineering Journal	Mena, E., J. Villasenor, M. A. Rodrigo and P. Canizares	-2016	299(30-36
1658	CORN YIELD AND NITROGEN UPTAKE AS INFLUENCED BY TILLAGE AND APPLIED NITROGEN	Journal of Plant Nutrition	Menelik, G., R. B. Reneau and D. C. Martens	-1994	17(6)	911-931
1659	The impacts of fracking on the environment: A total environmental study paradigm	Science of the Total Environment	Meng, Q. M.	-2017	580(953-957
1660	OPTIMAL PUMPING STRATEGY FOR GROUNDWATER DECONTAMINATION	International Journal of Control	Merckx, C.	-1991	53(4)	889-905
1661	MODELING GROUNDWATER REMEDIATION IN THE HIGH-PLAINS AQUIFER	Ground Water	Mergia, G. and W. E. Kelly	-1994	32(1)	129-138
1662	A local model for analysis of pump and treat systems with vertical barrier walls	Advances in Water Resources	Mesa, E. and E. I. Anderson	-2008	31(3)	473-483
1663	A hydraulic barrier design teaching module based on HELP 3.04 and HELP model for Windows v2.05	Environmental Modelling & Software	Mesania, F. A. and A. A. Jennings	-1998	13(1)
1664	Sulfate reduction in groundwater: characterization and applications for remediation	Environmental Geochemistry and Health	Miao, Z., M. L. Brusseau, K. C. Carroll, C. Carreon-Diazconti and B. Johnson	-2012	34(4)	539-550
1665	Enhancement effects of chelating agents on the degradation of tetrachloroethene in Fe(III) catalyzed percarbonate system	Chemical Engineering Journal	Miao, Z. W., X. G. Gu, S. G. Lu, M. L. Brusseau, X. Zhang, X. R. Fu, M. Danish, Z. F. Qiu and Q. Sui	-2015	281(286-294
1666	Mechanism of PCE oxidation by percarbonate in a chelated Fe(II)-based catalyzed system	Chemical Engineering Journal	Miao, Z. W., X. G. Gu, S. G. Lu, D. D. Dionysiou, S. R. Al-Abed, X. K. Zang, X. L. Wu, Z. F. Qiu, Q. Sui and M. Danish	-2015	275(53-62
1667	Perchloroethylene (PCE) oxidation by percarbonate in Fe2+-catalyzed aqueous solution: PCE performance and its removal mechanism	Chemosphere	Miao, Z. W., X. G. Gu, S. G. Lu, X. K. Zang, X. L. Wu, M. H. Xu, L. B. B. Ndong, Z. F. Qiu, Q. Sui and G. Y. Fu	-2015	119(1120-1125
1668	Application of geostatistical inverse modeling to contaminant source identification at Dover AFB, Delaware	Journal of Hydraulic Research	Michalak, A. M. and P. K. Kitanidis	-2004	42(9-18
1669	Push-Pull Tests for Estimating RDX and TNT Degradation Rates in Groundwater	Ground Water Monitoring and Remediation	Michalsen, M. M., R. Weiss, A. King, D. Gent, V. F. Medina and J. D. Istok	-2013	33(3)	61-68
1670	The role of bedding fractures in the hydrogeology of sedimentary bedrock - Evidence from the Newark Basin, New Jersey	Ground Water	Michalski, A. and R. Britton	-1997	35(2)	318-327
1671	Analytical solutions of one-dimensional multispecies reactive transport in a permeable reactive barrier-aquifer system	Journal of Contaminant Hydrology	Mieles, J. and H. B. Zhan	-2012	134(54-68
1672	BIODEGRADABILITY OF SURFACTANTS USED FOR CHEMICALLY ENHANCED PUMP AND TREAT SYSTEMS	Abstracts of Papers of the American Chemical Society	Miller, J. and L. Figueroa	-1993	205(126-NUCL
1673	Photobiological transformation of hexahydro-1,3,5-trinitro-1,3,5-triazine (RDX) using Rhodobacter sphaeroides	Chemosphere	Millerick, K. A., J. T. Johnston and K. T. Finneran	-2016	159(138-144
1674	Considerable Fenton and photo-Fenton reactivity of passivated zero-valent iron	Rsc Advances	Minella, M., E. Sappa, K. Hanna, F. Barsotti, V. Maurino, C. Minero and D. Vione	-2016	6(89)	86752-86761
1675	Termination of nanoscale zero-valent iron reactivity by addition of bromate as a reducing reactivity competitor	Journal of Nanoparticle Research	Mines, P. D., K. M. S. Kaarsholm, A. Droumpali, H. R. Andersen, W. Lee and Y. Hwang	-2017	19(9)	10
1676	Granular activated carbon with grafted nanoporous polymer enhances nanoscale zero-valent iron impregnation and water contaminant removal	Chemical Engineering Journal	Mines, P. D., B. Uthuppu, D. Thirion, M. H. Jakobsen, C. T. Yavuz, H. R. Andersen and Y. Hwang	-2018	339(22-31
1677	In situ chemical oxidation of BTEX and MTBE by ferrate: pH dependence and stability	Journal of Hazardous Materials	Minetti, R. C. P., H. R. Macano, J. Britch and M. C. Allende	-2017	324(448-456
1678	Role of risk and uncertainty in groundwater remediation design	Abstracts of Papers of the American Chemical Society	Minsker, B. S.	-2000	220(U318-U318
1679	Differentiating a finite element biodegradation simulation model for optimal control	Water Resources Research	Minsker, B. S. and C. A. Shoemaker	-1996	32(1)	187-192
1680	Computational issues for optimal in-situ bioremediation design	Journal of Water Resources Planning and Management-Asce	Minsker, B. S. and C. A. Shoemaker	-1998	124(1)	39-46
1681	Dynamic optimal control of in-situ bioremediation of ground water	Journal of Water Resources Planning and Management-Asce	Minsker, B. S. and C. A. Shoemaker	-1998	124(3)	149-161
1682	Quantifying the effects of uncertainty on optimal groundwater bioremediation policies	Water Resources Research	Minsker, B. S. and C. A. Shoemaker	-1998	34(12)	3615-3625
1683	Plants as Useful Vectors to Reduce Environmental Toxic Arsenic Content	Scientific World Journal	Mirza, N., Q. Mahmood, M. M. Shah, A. Pervez and S. Sultan	-2014	11
1684	Uptake of organic pollutants by silica-polycation-immobilized micelles for groundwater remediation	Environmental Science & Technology	Mishael, Y. G. and P. L. Dubin	-2005	39(21)	8475-8480
1685	Electroremediation of contaminated soils under nonstationary and nonuniform conditions	Colloids and Surfaces a-Physicochemical and Engineering Aspects	Mishchuk, N. A., B. Y. Kornilovych, O. L. Makovetskyy and L. M. Spasonova	-2010	360(1-3)	26-31
1686	Distribution of nitrate-nitrogen in ground water and in some soils of Bihar	Indian Journal of Agricultural Sciences	Mishra, A. K., A. K. Singh, B. K. Sinha and S. B. Pandeya	-2000	70(5)	296-300
1687	Understanding nitrate reactions with zerovalent iron using tafel analysis and electrochemical impedance spectroscopy	Environmental Science & Technology	Mishra, D. and J. Farrell	-2005	39(2)	645-650
1688	Optimal ground-water pollution plume containment with fixed charges	Journal of Water Resources Planning and Management-Asce	Misirli, F. and H. Yazicigil	-1997	123(1)
1689	Methylmercury production in a Chesapeake Bay salt marsh	Journal of Geophysical Research-Biogeosciences	Mitchell, C. P. J. and C. C. Gilmour	-2008	113(14
1690	Impact of Fe-0 amendment on methylene blue discoloration by sand columns	Chemical Engineering Journal	Miyajima, K. and C. Noubactep	-2013	217(310-319
1691	Characterizing the impact of sand addition on the efficiency of granular iron for contaminant removal in batch systems	Chemical Engineering Journal	Miyajima, K. and C. Noubactep	-2015	262(891-896
1692	Chloride ion in groundwater near disposal of solid wastes in landfills	Journal of Hydrologic Engineering	Mizumura, K.	-2003	8(4)	204-213
1693	Water and solute dynamics under a drip-irrigated crop: Experiments and analytical model	Transactions of the Asae	Mmolawa, K. and D. Or	-2000	43(6)	1597-1608
1694	Forecasting Study for Nitrate Ion Removal Using Reactive Barriers	Revista De Chimie	Modrogan, C., E. Diaconu, O. D. Orbulet and A. R. Miron	-2010	61(6)	580-584
1695	Theoretical and experimental study of particle movement and deposition in porous media during water injection	Journal of Petroleum Science and Engineering	Moghadasi, J., H. Muller-Steinhagen, M. Jamialahmadi and A. Sharif	-2004	43(3-4)	163-181
1696	Cumulative and Residual Effects of Organic Fertilizer Application on Selected Soil Properties, Water Soluble P, Olsen-p and P Sorption Index	Journal of Agricultural Science and Technology	Mohammadi, S., M. Kalbasi and H. Shariatmadari	-2009	11(4)	487-497
1697	Some aspects of characterisation, utilisation and environmental effects of fly ash	Journal of Chemical Technology and Biotechnology	Mohapatra, R. and J. R. Rao	-2001	76(1)
1698	Stochastic hydro-economic model for groundwater quality management using Bayesian networks	Water Science and Technology	Molina, J. L., M. Pulido-Velazquez, C. Llopis-Albert and S. Pena-Haro	-2013	67(3)	579-586
1699	Adsorption Performance Analysis of Alternative Reactive Media for Remediation of Aquifers Affected by Heavy Metal Contamination	International Journal of Environmental Research and Public Health	Molinari, A., C. M. M. Rojas, A. Beneduci, A. Tavolaro, M. F. R. Velasquez and C. Fallico	-2018	15(5)	18
1700	Modelling biological Cr(VI) reduction in aquifer microcosm column systems	Water Science and Technology	Molokwane, P. E. and E. M. N. Chirwa	-2013	67(12)	2733-2738
1701	Humic acid enhanced remediation of an emplaced diesel source in groundwater. 2. Numerical model development and application	Journal of Contaminant Hydrology	Molson, J. W., E. O. Frind, D. R. Van Stempvoort and S. Lesage	-2002	54(3-4)	277-305
1702	Closure to "Multiobjective Groundwater Remediation System Design Using Coupled Finite-Element Model and Nondominated Sorting Genetic Algorithm II" by Arpita Mondal, T. I. Eldho, and V. V. S. Gurunadha Rao	Journal of Hydrologic Engineering	Mondal, A. and T. I. Eldho	-2011	16(8)	697-698
1703	Multiobjective Groundwater Remediation System Design Using Coupled Finite-Element Model and Nondominated Sorting Genetic Algorithm II	Journal of Hydrologic Engineering	Mondal, A., T. I. Eldho and V. Rao	-2010	15(5)	350-359
1704	Evaluation of peat and sawdust as permeable reactive barrier materials for stimulating in situ biodegradation of trichloroethene	Journal of Hazardous Materials	Mondal, P. K., G. Lima, D. Zhang, L. Lomheim, R. W. Tossell, P. Patel and B. E. Sleep	-2016	313(37-48
1705	Nitrogen application in winter wheat grown in Mediterranean conditions: Effects on nitrogen uptake, utilization efficiency, and soil nitrogen deficit	Journal of Plant Nutrition	Montemurro, F., G. Convertini and D. Ferri	-2007	30(10-12)	1681-1703
1706	Initial alkalinity requirement and effect of alkalinity sources in sulfur-based autotrophic denitrification barrier system	Journal of Environmental Engineering-Asce	Moon, H. S., K. Nam and J. Y. Kim	-2006	132(9)	971-975
1707	Remediation of TCE-contaminated groundwater using zero valent iron and direct current: experimental results and electron competition model	Environmental Geology	Moon, J. W., H. S. Moon, H. Kim and Y. Roh	-2005	48(6)	805-817
1708	Rate and extent of aqueous perchlorate removal by iron surfaces	Environmental Science & Technology	Moore, A. M., C. H. De Leon and T. M. Young	-2003	37(14)	3189-3198
1709	Chloride interactions with iron surfaces: Implications for perchlorate and nitrate remediation using permeable reactive barriers	Journal of Environmental Engineering-Asce	Moore, A. M. and T. M. Young	-2005	131(6)	924-933
1710	Selenite sorption by carbonate substituted apatite	Environmental Pollution	Moore, R. C., M. J. Rigali and P. Brady	-2016	218(1102-1107
1711	Critical aspects related to Fe-0 and Fe-0/pumice PRB design	Environmental Geotechnics	Moraci, N., S. Bilardi and P. S. Calabro	-2016	3(2)	114-124
1712	Fe-0/pumice mixtures: from laboratory tests to permeable reactive barrier design	Environmental Geotechnics	Moraci, N., S. Bilardi and P. S. Calabro	-2017	4(4)	245-256
1713	Heavy metals removal and hydraulic performance in zero-valent iron/pumice permeable reactive barriers	Journal of Environmental Management	Moraci, N. and P. S. Calabro	-2010	91(11)	2336-2341
1714	Modelling long-term hydraulic conductivity behaviour of zero valent iron column tests for permeable reactive barrier design	Canadian Geotechnical Journal	Moraci, N., D. Ielo, S. Bilardi and P. S. Calabro	-2016	53(6)	946-961
1715	Analysis of bacterial diversity in acidic pond water and compost after treatment of artificial acid mine drainage for metal removal	Biotechnology and Bioengineering	Morales, T. A., M. Dopson, R. Athar and R. B. Herbert	-2005	90(5)	543-551
1716	Leaching of Metals from Fly Ash-Amended Permeable Reactive Barriers	Journal of Environmental Engineering	Morar, D. L., A. H. Aydilek, E. A. Seagren and M. M. Demirkan	-2012	138(8)	815-825
1717	Prediction of Remediation of a Heterogeneous Aquifer: A Case Study	Groundwater	Moreno, Z. and A. Paster	-2017	55(3)	428-439
1718	Influence of dense nonaqueous phase liquid pool morphology on the performance of partitioning tracer tests: Evaluation of the equilibrium assumption	Water Resources Research	Moreno-Barbero, E. and T. H. Illangasekare	-2006	42(4)	11
1719	AQUIFER REMEDIATION DESIGN UNDER UNCERTAINTY USING A NEW CHANCE CONSTRAINED PROGRAMMING TECHNIQUE	Water Resources Research	Morgan, D. R., J. W. Eheart and A. J. Valocchi	-1993	29(3)	551-561
1720	Benzene-contaminated groundwater remediation using calcium peroxide nanoparticles: synthesis and process optimization	Environmental Monitoring and Assessment	Mosmeri, H., E. Alaie, M. Shavandi, S. M. M. Dastgheib and S. Tasharrofi	-2017	189(9)	14
1721	Enthalpy of oxidation for characterized soils for use in groundwater remediation	Abstracts of Papers of the American Chemical Society	Moulton, N., S. Mezyk and M. Becker	-2016	252(1
1722	Quantifying expression of Geobacter spp. oxidative stress genes in pure culture and during in situ uranium bioremediation	Isme Journal	Mouser, P. J., D. E. Holmes, L. A. Perpetua, R. DiDonato, B. Postier, A. Liu and D. R. Lovley	-2009	3(4)	454-465
1723	Soil Washing/Flushing Treatments of Organic Pollutants Enhanced by Cyclodextrins and Integrated Treatments: State of the Art	Critical Reviews in Environmental Science and Technology	Mousset, E., M. A. Oturan, E. D. Van Hullebusch, G. Guibaud and G. Esposito	-2014	44(7)	705-795
1724	An Algorithm for Optimization of Cereal Output	Acta Applicandae Mathematicae	Moussouni, N. and M. Aidene	-2012	119(1)	113-127
1725	Iron oxide shell mediated environmental remediation properties of nano zero-valent iron	Environmental Science-Nano	Mu, Y., F. L. Jia, Z. H. Ai and L. Z. Zhang	-2017	4(1)	27-45
1726	Integrated evaluation of the performance of a more than seven year old permeable reactive barrier at a site contaminated with chlorinated aliphatic hydrocarbons (CAHs)	Journal of Contaminant Hydrology	Muchitsch, N., T. Van Nooten, L. Bastiaens and P. Kjeldsen	-2011	126(3-4)	258-270
1727	Radiation dechlorination of PCE and TCE in aqueous solutions	Czechoslovak Journal of Physics	Mucka, V., B. Lizalova, M. Pospisil, R. Silber and D. Polakova	-2003	53(A383-A389
1728	Application of nanoscale zero valent iron (NZVI) for groundwater remediation in Europe	Environmental Science and Pollution Research	Mueller, N. C., J. Braun, J. Bruns, M. Cernik, P. Rissing, D. Rickerby and B. Nowack	-2012	19(2)	550-558
1729	Comparison of function approximation, heuristic, and derivative-based methods for automatic calibration of computationally expensive groundwater bioremediation models	Water Resources Research	Mugunthan, P., C. A. Shoemaker and R. G. Regis	-2005	41(11)
1730	Ground water contamination in Kuwait resulting from the 1991 Gulf War: A preliminary assessment	Ground Water Monitoring and Remediation	Mukhopadhyay, A., E. Al-Awadi, M. Quinn, A. Akber, M. Al-Senafy and T. Rashid	-2008	28(2)	81-93
1731	Removal of Cr(VI) from Cr-contaminated groundwater through electrochemical addition of Fe(11)	Journal of Environmental Management	Mukhopadhyay, B., J. Sundquist and R. J. Schmitz	-2007	82(1)	66-76
1732	Influence of ensemble surrogate models and sampling strategy on the solution quality of algorithms for computationally expensive black-box global optimization problems	Journal of Global Optimization	Muller, J. and C. A. Shoemaker	-2014	60(2)	123-144
1733	Implementation of fluidized granulated iron reactors in a chromate remediation process	Science of the Total Environment	Muller, P., K. E. Lorber, R. Mischitz and C. Weiss	-2014	485(748-754
1734	Palladium-catalyzed aqueous hydrodehalogenation in column reactors: Modeling of deactivation kinetics with sulfide and comparison of regenerants	Applied Catalysis B-Environmental	Munakata, N. and M. Reinhard	-2007	75(1-2)
1735	Monitoring Biodegradation of Ethene and Bioremediation of Chlorinated Ethenes at a Contaminated Site Using Compound-Specific Isotope Analysis (CSIA)	Environmental Science & Technology	Mundle, S. O. C., T. Johnson, G. Lacrampe-Couloume, A. Perez-de-Mora, M. Duhamel, E. A. Edwards, M. L. McMaster, E. Cox, K. Revesz and B. S. Lollar	-2012	46(3)	1731-1738
1736	Factors affecting gas migration and contaminant redistribution in heterogeneous porous media subject to electrical resistance heating	Journal of Contaminant Hydrology	Munholland, J. L., K. G. Mumford and B. H. Kueper	-2016	184(14-24
1737	CLEANUP OF FRACTURED ROCK AQUIFERS - IMPLICATIONS OF MATRIX DIFFUSION	Environmental Monitoring and Assessment	Mutch, R. D., J. I. Scott and D. J. Wilson	-1993	24(1)	45-70
1738	Soil salinity and sodicity effects of wastewater irrigation in South East Australia	Agricultural Water Management	Muyen, Z., G. A. Moore and R. J. Wrigley	-2011	99(1)	33-41
1739	Metallic iron for safe drinking water provision: Considering a lost knowledge	Water Research	Mwakabona, H. T., A. I. Nde-Tchoupe, K. N. Njau, C. Noubactep and K. D. Wydra	-2017	117(127-142
1740	A stochastic optimization approach in the design of an aquifer remediation under hydrogeologic uncertainty	Water Resources Management	Mylopoulos, Y. A., N. Theodosiou and N. A. Mylopoulos	-1999	13(5)	335-351
1741	Diffusion of volatile organic compounds in natural clay deposits: Laboratory tests	Journal of Contaminant Hydrology	Myrand., D., R. W. Gillham., E. A. Sudicky., S.F.O’Hannesi. and R. L. Johnson.	-1992	10(1992)	159-172
1742	Modeling of an MTBE plume at Pascoag, Rhode Island	Environmental Geology	Myrttinen, A., T. Boving and O. Kolditz	-2009	57(5)	1197-1206
1743	METALLIC IRON FOR ENVIRONMENTAL REMEDIATION: MISSING THE 'VALLEY OF DEATH'	Fresenius Environmental Bulletin	Nadege, G. B. and N. Chicgoua	-2013	22(9)	2632-2639
1744	Recent Advances in Contaminated Site Remediation	Water Air and Soil Pollution	Naidu, R.	-2013	224(12)	11
1745	Incorporation of iron nanoparticles into clinoptilolite and its application for the removal of cationic and anionic dyes	Journal of Industrial and Engineering Chemistry	Nairat, M., T. Shahwan, A. E. Eroglu and H. Fuchs	-2015	21(1143-1151
1746	Screening of novel cellulose-degrading bacterium and its application to denitrification of groundwater	Journal of Bioscience and Bioengineering	Nakajima-Kambe, T., N. Okada, M. Takeda, Y. Akutsu-Shigeno, M. Matsumura, N. Nomura and H. Uchiyama	-2005	99(4)	429-433
1747	Risk Assessment of Environmental Pollutants in Korea for Soil and Groundwater Remediation	Human and Ecological Risk Assessment	Nam, K., E. H. Jho and J. Y. Lee	-2013	19(3)	723-723
1748	Simple plant-based design strategies for volatile organic pollutants	Environmental Progress	Narayanan, M., L. E. Erickson and L. C. Davis	-1999	18(4)	231-242
1749	Applications of nanotechnology in water/wastewater treatment: A review	Fresenius Environmental Bulletin	Narr, J., T. Viraraghavan and Y. C. Jin	-2007	16(4)	320-329
1750	Making Fe-0-Based Filters a Universal Solution for Safe Drinking Water Provision	Sustainability	Naseri, E., A. I. Nde-Tchoupe, H. T. Mwakabona, C. P. Nanseu-Njiki, C. Noubactep, K. N. Njau and K. D. Wydra	-2017	9(7)	32
1751	Prioritizing groundwater remediation policies: A fuzzy compatibility analysis decision aid	Journal of Environmental Management	Nasiri, F., G. Huang and N. Fuller	-2007	82(1)	13-23
1752	Metal mobilization from base-metal smelting slag dumps in Sierra Almagrera (Almeria, Spain)	Applied Geochemistry	Navarro, A., E. Cardellach, J. L. Mendoza, M. Corbella and L. M. Domenech	-2008	23(4)	895-913
1753	Permeable reactive barriers for the removal of heavy metals: Lab-scale experiments with low-grade magnesium oxide	Ground Water Monitoring and Remediation	Navarro, A., J. M. Chimenos, D. Muntaner and A. I. Fernandez	-2006	26(4)	142-152
1754	Groundwater vulnerability assessment to non-point source nitrate pollution on a regional scale using GIS	Transactions of the Asae	Navulur, K. C. S. and B. A. Engel	-1998	41(6)	1671-1678
1755	URBAN GROUNDWATER POLLUTION - A CASE-STUDY FROM COVENTRY, UNITED-KINGDOM	Ground Water	Nazari, M. M., M. W. Burston, P. K. Bishop and D. N. Lerner	-1993	31(3)	417-424
1756	Technologies for Decentralized Fluoride Removal: Testing Metallic Iron-Based Filters	Water	Nde-Tchoupe, A. I., R. A. Crane, H. T. Mwakabona, C. Noubactep and K. N. Njau	-2015	7(12)	6750-6774
1757	Role of reactive oxygen species in the dechlorination of trichloroethene and 1.1.1-trichloroethane in aqueous phase in UV/TiO2 systems	Chemical Engineering Science	Ndong, L. B. B., X. G. Gu, S. G. Lu, M. P. Ibondou, Z. F. Qiu, Q. Sui, S. M. Mbadinga and B. Z. Mu	-2015	123(367-375
1758	Enhanced Photocatalytic Activity of TiO2 Nanosheets by Doping with Cu for Chlorinated Solvent Pollutants Degradation	Industrial & Engineering Chemistry Research	Ndong, L. B. B., M. P. Ibondou, X. G. Gu, S. G. Lu, Z. F. Qiu, Q. Sui and S. M. Mbadinga	-2014	53(4)	1368-1376
1759	Efficiently Synthetic TiO2 Nano-sheets for PCE, TCE, and TCA Degradations in Aqueous Phase Under VUV Irradiation	Water Air and Soil Pollution	Ndong, L. B. B., M. P. Ibondou, X. G. Gu, M. H. Xu, S. G. Lu, Z. F. Qiu, Q. Sui and S. M. Mbadinga	-2014	225(5)	9
1760	Efficient dechlorination of chlorinated solvent pollutants under UV irradiation by using the synthesized TiO2 nano-sheets in aqueous phase	Journal of Environmental Sciences	Ndong, L. B. B., M. P. Ibondou, Z. W. Miao, X. G. Gu, S. G. Lu, Z. F. Qiu, Q. Sui and S. M. Mbadinga	-2014	26(5)	1188-1194
1761	SOLUTIONS FOR THE NEUTRALISATION OF HEXAVALENT CHROMIUM IN THE GROUNDWATER	Journal of Environmental Protection and Ecology	Neagu, D., A. N. Dimache, I. Bica and I. Iancu	-2013	14(4)	1753-1759
1762	Passive treatment of acid mine drainage in bioreactors using sulfate-reducing bacteria: Critical review and research needs	Journal of Environmental Quality	Neculita, C. M., G. J. Zagury and B. Bussiere	-2007	36(1)	43481
1763	COLLAGEN-BASED CuO NANOPARTICLES: A NEW ADSORBENT FOR REMOVAL OF CYPERMETHRIN FROM WATER	Fresenius Environmental Bulletin	Nejaei, A., B. Rahmanifar, A. E. Maleki and Z. N. Gazani	-2017	26(4)	2738-2745
1764	Reductive dechlorination of atrazine catalyzed by metalloporphyrins	Chemosphere	Nelkenbaum, E., I. Dror and B. Berkowitz	-2009	75(1)	48-55
1765	Tracers as tools for design and evaluation of injection-based in situ groundwater remediation systems	Environmental & Engineering Geoscience	Nelson, D. K. and C. E. Divine	-2005	11(4)	383-393
1766	Bayesian analysis of data-worth considering model and parameter uncertainties	Advances in Water Resources	Neuman, S. P., L. Xue, M. Ye and D. Lu	-2012	36(75-85
1767	Numerical implementation of a backward probabilistic model of ground water contamination	Ground Water	Neupauer, R. M. and J. L. Wilson	-2004	42(2)	175-189
1768	Multiyear temporal changes in chlorinated solvent concentrations at 23 monitored natural attenuation sites	Journal of Environmental Engineering-Asce	Newell, C. J., I. Cowie, T. M. McGuire and W. W. McNab	-2006	132(6)	653-663
1769	VAPOR-LIQUID-EQUILIBRIA OF SELECTED AROMATIC-HYDROCARBONS IN TRIETHYLENE GLYCOL	Fluid Phase Equilibria	Ng, H. J., C. J. Chen and M. Razzaghi	-1993	82(207-214
1770	A multiple-realizations chance-constrained model for optimizing nutrient removal in constructed wetlands	Water Resources Research	Ng, T. L. and J. W. Eheart	-2008	44(4)	12
1771	Effect of manganese on in-situ magnetite formation and field implementation of groundwater remediation technologies	Abstracts of Papers of the American Chemical Society	Nghiem, A., B. Mailloux, S. Chillrud, J. Sun, H. Prommer and B. Bostick	-2017	254(1
1772	Different effects of nano-scale and micro-scale zero-valent iron particles on planktonic microorganisms from natural reservoir water	Environmental Science-Nano	Nguyen, N. H. A., R. Spanek, V. Kasalicky, D. Ribas, D. Vlkova, H. Rehakova, P. Kejzlar and A. Sevcu	-2018	5(5)	1117-1129
1773	Simultaneous arsenite oxidation and nitrate reduction at the electrodes of bioelectrochemical systems	Environmental Science and Pollution Research	Nguyen, V. K., Y. Park, J. Yu and T. Lee	-2016	23(19)	19978-19988
1774	Arsenic removal by perilla leaf biochar in aqueous solutions and groundwater: An integrated spectroscopic and microscopic examination	Environmental Pollution	Niazi, N. K., I. Bibi, M. Shahid, Y. S. Ok, E. D. Burton, H. L. Wang, S. M. Shaheen, J. Rinklebe and A. Luttge	-2018	232(31-41
1775	State of the Art for Genetic Algorithms and Beyond in Water Resources Planning and Management	Journal of Water Resources Planning and Management	Nicklow, J., P. Reed, D. Savic, T. Dessalegne, L. Harrell, A. Chan-Hilton, M. Karamouz, B. Minsker, A. Ostfeld, A. Singh, E. Zechman and A. T. C. Evolutionary	-2010	136(4)	412-432
1776	Discrete-time optimal control for water resources engineering and management	Water International	Nicklow, J. W.	-2000	25(1)	89-95
1777	Optimization of multiple reservoir networks for sedimentation control	Journal of Hydraulic Engineering-Asce	Nicklow, J. W. and L. W. Mays	-2000	126(4)	232-242
1778	Optimal control of reservoir releases to minimize sedimentation in rivers and reservoirs	Journal of the American Water Resources Association	Nicklow, J. W. and L. W. Mays	-2001	37(1)	197-211
1779	Review of zero-valent aluminium based water and wastewater treatment methods	Chemosphere	Nidheesh, P. V., J. Khatri, T. S. A. Singh, R. Gandhimathi and S. T. Ramesh	-2018	200(621-631
1780	Mathematical modelling of the sorption dynamics of radionuclides by natural clinoptilolite in permeable reactive barriers	Clay Minerals	Nikashina, V. A., I. B. Serova, E. M. Kats, N. A. Tikhonov, M. G. Tokmachev and P. G. Novgorodov	-2011	46(2)	233-240
1781	Permeable Reactive Barriers Based on Natural Zeolites from Kazakhstan in Solving Ecological Problems: Mathematical Model and Simulation	Geochemistry International	Nikashina, V. A., I. B. Serova, E. M. Kats, M. G. Tokmachev, E. S. Toropchenova, A. V. Zhilkina, T. G. Kuz'mina and K. Bulenova	-2017	55(1)	38-46
1782	VERTICAL-DISTRIBUTION AND PARTITIONING OF CHROMIUM IN A GLACIOFLUVIAL AQUIFER	Ground Water Monitoring and Remediation	Nikolaidis, N. P., G. A. Robbins, M. Scherer, B. McAninch, G. Binkhorst, J. Asikainen and S. L. Suib	-1994	14(3)	150-159
1783	In-situ ozonation of contaminated groundwater	Environmental Progress	Nimmer, M. A., B. D. Wayner and A. A. Morr	-2000	19(3)	183-196
1784	Magnetic materials and water treatments for a sustainable future	Research on Chemical Intermediates	Nistico, R.	-2017	43(12)	6911-6949
1785	Twenty years of global groundwater research: A Science Citation Index Expanded-based bibliometric survey (1993-2012)	Journal of Hydrology	Niu, B. B., H. A. Loaiciga, Z. Wang, F. B. Zhan and S. Hong	-2014	519(966-975
1786	In situ multiphase fluidization ("upflow washing") for the remediation of hydrocarbon contaminated sands	Canadian Geotechnical Journal	Niven, R. K. and N. Khalili	-1998	35(6)	938-960
1787	METALLIC IRON FOR WATER TREATMENT AND ENVIRONMENTAL REMEDIATION: A HANDOUT TO YOUNG RESEARCHERS	Fresenius Environmental Bulletin	Nkundimana, E., C. Noubactep and V. Uwamariya	-2015	24(12C)	4842-4846
1788	Natural attenuation of chlorinated organics in a shallow sand aquifer	Journal of Hazardous Materials	Nobre, R. C. M. and M. M. M. Nobre	-2004	110(1-3)	129-137
1789	Synthesis and characterization of hydrophobic zeolite for the treatment of hydrocarbon contaminated ground water	Journal of Hazardous Materials	Northcott, K. A., J. Bacus, N. Taya, Y. Komatsu, J. M. Perera and G. W. Stevens	-2010	183(1-3)	434-440
1790	Assessment of groundwater quality using multivariate statistical techniques in Hashtgerd Plain, Iran	Environmental Earth Sciences	Nosrati, K. and M. Van Den Eeckhaut	-2012	65(1)	331-344
1791	Comments on "Sorption of triazoles to soil and iron minerals" by Y. ha et al. Chemosphere 67 (2007) 250-258	Chemosphere	Noubactep, C.	-2008	71(4)	802-806
1792	A critical review on the process of contaminant removal in Fe-0-H2O systems	Environmental Technology	Noubactep, C.	-2008	29(8)	909-920
1793	Characterizing the discoloration of methylene blue in Fe-0/H2O systems	Journal of Hazardous Materials	Noubactep, C.	-2009	166(1)	79-87
1794	Characterizing the effects of shaking intensity on the kinetics of metallic iron dissolution in EDTA	Journal of Hazardous Materials	Noubactep, C.	-2009	170(2-3)	1149-1155
1795	Metallic iron for environmental remediation: Learning from the Becher process	Journal of Hazardous Materials	Noubactep, C.	-2009	168(2-3)	1609-1612
1796	Characterizing the reactivity of metallic iron in Fe-0/EDTA/H2O systems with column experiments	Chemical Engineering Journal	Noubactep, C.	-2010	162(2)	656-661
1797	Elemental metals for environmental remediation: Learning from cementation process	Journal of Hazardous Materials	Noubactep, C.	-2010	181(1-3)	1170-1174
1798	The fundamental mechanism of aqueous contaminant removal by metallic iron	Water Sa	Noubactep, C.	-2010	36(5)	663-670
1799	Metallic iron for safe drinking water worldwide	Chemical Engineering Journal	Noubactep, C.	-2010	165(2)	740-749
1800	The Suitability of Metallic Iron for Environmental Remediation	Environmental Progress & Sustainable Energy	Noubactep, C.	-2010	29(3)	286-291
1801	Aqueous contaminant removal by metallic iron: Is the paradigm shifting?	Water Sa	Noubactep, C.	-2011	37(3)	419-425
1802	METALLIC IRON FOR WATER TREATMENT: A KNOWLEDGE SYSTEM CHALLENGES MAINSTREAM SCIENCE	Fresenius Environmental Bulletin	Noubactep, C.	-2011	20(10)	2632-2637
1803	Investigating the processes of contaminant removal in Fe-0/H2O systems	Korean Journal of Chemical Engineering	Noubactep, C.	-2012	29(8)	1050-1056
1804	Metallic iron for environmental remediation: the long walk to evidence	Corrosion Reviews	Noubactep, C.	-2013	31(2)	51-59
1805	Metallic Iron for Water Treatment: A Critical Review	Clean-Soil Air Water	Noubactep, C.	-2013	41(7)	702-710
1806	Relevant Reducing Agents in Remediation Fe0/H2O Systems	Clean-Soil Air Water	Noubactep, C.	-2013	41(5)	493-502
1807	Flaws in the design of Fe(0)-based filtration systems?	Chemosphere	Noubactep, C.	-2014	117(104-107
1808	Metallic iron for environmental remediation: A review of reviews	Water Research	Noubactep, C.	-2015	85(114-123
1809	Designing Metallic Iron Packed-Beds for Water Treatment: A Critical Review	Clean-Soil Air Water	Noubactep, C.	-2016	44(4)	411-421
1810	No Scientific Debate in the Zero-Valent Iron Literature	Clean-Soil Air Water	Noubactep, C.	-2016	44(4)	330-332
1811	Predicting the Hydraulic Conductivity of Metallic Iron Filters: Modeling Gone Astray	Water	Noubactep, C.	-2016	8(4)	21
1812	Research on metallic iron for environmental remediation: Stopping growing sloppy science	Chemosphere	Noubactep, C.	-2016	153(528-530
1813	METALLIC IRON FOR ENVIRONMENTAL REMEDIATION: HOW EXPERTS MAINTAIN A COMFORTABLE STATUS QUO	Fresenius Environmental Bulletin	Noubactep, C.	-2018	27(3)	1379-1393
1814	Dimensioning metallic iron beds for efficient contaminant removal	Chemical Engineering Journal	Noubactep, C. and S. Care	-2010	163(3)	454-460
1815	Enhancing sustainability of household water filters by mixing metallic iron with porous materials	Chemical Engineering Journal	Noubactep, C. and S. Care	-2010	162(2)	635-642
1816	On nanoscale metallic iron for groundwater remediation	Journal of Hazardous Materials	Noubactep, C. and S. Care	-2010	182(1-3)	923-927
1817	Designing laboratory metallic iron columns for better result comparability	Journal of Hazardous Materials	Noubactep, C. and S. Care	-2011	189(3)	809-813
1818	Enhancing the Sustainability of Household Fe0/Sand Filters by Using Bimetallics and MnO2	Clean-Soil Air Water	Noubactep, C., S. Care, B. D. Btatkeu and C. P. Nanseu-Njiki	-2012	40(1)	100-109
1819	Nanoscale Metallic Iron for Environmental Remediation: Prospects and Limitations	Water Air and Soil Pollution	Noubactep, C., S. Care and R. Crane	-2012	223(3)	1363-1382
1820	Extending Service Life of Household Water Filters by Mixing Metallic Iron with Sand	Clean-Soil Air Water	Noubactep, C., S. Care, F. T. Kamga, A. Schoner and P. Woafo	-2010	38(10)	951-959
1821	Evaluation of the effects of shaking intensity on the process of methylene blue discoloration by metallic iron	Journal of Hazardous Materials	Noubactep, C., A. M. F. Kurth and M. Sauter	-2009	169(1-3)	1005-1011
1822	Exploring the influence of operational parameters on the reactivity of elemental iron materials	Journal of Hazardous Materials	Noubactep, C., T. Licha, T. B. Scott, M. Fall and M. Sauter	-2009	172(2-3)	943-951
1823	Investigating the mechanism of uranium removal by zerovalent iron	Environmental Chemistry	Noubactep, C., G. Meinrath and B. J. Merkel	-2005	2(3)	235-242
1824	Fe-0-based alloys for environmental remediation: Thinking outside the box	Journal of Hazardous Materials	Noubactep, C. and A. Schoner	-2009	165(1-3)	1210-1214
1825	Metallic iron for environmental remediation: Learning from electrocoagulation	Journal of Hazardous Materials	Noubactep, C. and A. Schoner	-2010	175(1-3)	1075-1080
1826	METALLIC IRON: DAWN OF A NEW ERA OF DRINKING WATER TREATMENT RESEARCH?	Fresenius Environmental Bulletin	Noubactep, C. and A. Schoner	-2010	19(8A)	1661-1668
1827	Release of coprecipitated uranium from iron oxides	Journal of Radioanalytical and Nuclear Chemistry	Noubactep, C., A. Schoner, H. Dienemann and M. Sauter	-2005	267(1)	21-27
1828	Mechanism of uranium removal from the aqueous solution by elemental iron	Journal of Hazardous Materials	Noubactep, C., A. Schoner and G. Meinrath	-2006	132(2-3)	202-212
1829	Metallic Iron Filters for Universal Access to Safe Drinking Water	Clean-Soil Air Water	Noubactep, C., A. Schoner and P. Woafo	-2009	37(12)	930-937
1830	Effects of the presence of pyrite and carbonate minerals on the kinetics of the uranium release from a natural rock	Journal of Radioanalytical and Nuclear Chemistry	Noubactep, C., J. Sonnefeld, D. Merten, T. Heinrichs and M. Sauter	-2006	270(2)	325-333
1831	Optimal space-time coverage and exploration costs in groundwater monitoring networks	Environmental Monitoring and Assessment	Nunes, L. M., M. C. Cunha and L. Ribeiro	-2004	93(1-3)	103-124
1832	Characterization and properties of metallic iron nanoparticles: Spectroscopy, electrochemistry, and kinetics	Environmental Science & Technology	Nurmi, J. T., P. G. Tratnyek, V. Sarathy, D. R. Baer, J. E. Amonette, K. Pecher, C. M. Wang, J. C. Linehan, D. W. Matson, R. L. Penn and M. D. Driessen	-2005	39(5)	1221-1230
1833	Improved Pd-on-Au bimetallic nanoparticle catalysts for aqueous-phase trichloroethene hydrodechlorination	Applied Catalysis B-Environmental	Nutt, M. O., K. N. Heck, P. Alvarez and M. S. Wong	-2006	69(1-2)	115-125
1834	ONE SMALL VOICE FOR PUMP-AND-TREAT	Ground Water Monitoring and Remediation	Nyer, E.	-1990	10(2)	70-72
1835	AQUIFER RESTORATION - PUMP AND TREAT AND THE ALTERNATIVES	Ground Water Monitoring and Remediation	Nyer, E. K.	-1993	13(1)	89-92
1836	RELATING THE PHYSICAL AND CHEMICAL-PROPERTIES OF PETROLEUM-HYDROCARBONS TO SOIL AND AQUIFER REMEDIATION	Ground Water Monitoring and Remediation	Nyer, E. K. and G. J. Skladany	-1989	9(1)	54-&
1837	Role of Phosphate in the Remediation and Reuse of Heavy Metal Polluted Wastes and Sites	Waste and Biomass Valorization	Nzihou, A. and P. Sharrock	-2010	1(1)	163-174
1838	Effects of initial iron corrosion rate on long-term performance of iron permeable reactive barriers: Column experiments and numerical simulation	Journal of Contaminant Hydrology	O, I. S., S. W. Jeen, R. W. Gillham and L. Gui	-2009	103(3-4)	145-156
1839	An overview of permeable reactive barriers for in situ sustainable groundwater remediation	Chemosphere	Obiri-Nyarko, F., S. J. Grajales-Mesa and G. Malina	-2014	111(243-259
1840	Screening reactive materials as permeable barriers to treat lead and benzene contaminated groundwater	Water Science and Technology-Water Supply	Obiri-Nyarko, F., J. Kwiatkowska-Malina and T. Kasela	-2015	15(3)	632-641
1841	Geochemical modelling for predicting the long-term performance of zeolite-PRB to treat lead contaminated groundwater	Journal of Contaminant Hydrology	Obiri-Nyarko, F., J. Kwiatkowska-Malina, G. Malina and T. Kasela	-2015	177(76-84
1842	Nanoscale zero valent iron and bimetallic particles for contaminated site remediation	Advances in Water Resources	O'Carroll, D., B. Sleep, M. Krol, H. Boparai and C. Kocur	-2013	51(104-122
1843	Evaluation of metal attenuation through paper clay utilized for containment of contaminated groundwater	Journal of Environmental Engineering-Asce	Ochola, C. and H. Moo-Young	-2004	130(8)	873-880
1844	Distribution of oxides on iron materials used for emediation of organic groundwater contaminants - Implications for hydrogen evolution reactions	Canadian Journal of Chemistry-Revue Canadienne De Chimie	Odziemkowski, M. S. and R. P. Simpraga	-2004	82(10)	1495-1506
1845	Removal of contaminants in leachate from landfill by waste steel scrap and converter slag	Environmental Geochemistry and Health	Oh, B. T., J. Y. Lee and J. Yoon	-2007	29(4)	331-336
1846	Pollution of an aquifer by produced oil field water	Energy Sources	Okandan, E., F. Gumrah and B. Demiral	-2001	23(4)	327-336
1847	Physicochemical transport processes affecting the removal of residual DNAPL by nonionic surfactant solutions	Environmental Science & Technology	Okuda, I., J. F. McBride, S. N. Gleyzer and C. T. Miller	-1996	30(6)	1852-1860
1848	The impact of permanganate on the ability of granular iron to degrade trichloroethene	Ground Water Monitoring and Remediation	Okwi, G. J., N. R. Thomson and R. W. Gillham	-2005	25(1)	123-128
1849	Removal of cadmium, copper, nickel, cobalt and mercury from water by Apatite II (TM): Column experiments	Journal of Hazardous Materials	Oliva, J., J. De Pablo, J. L. Cortina, J. Cama and C. Ayora	-2011	194(312-323
1850	Reduction of halogenated ethanes by green rust	Environmental Toxicology and Chemistry	O'Loughlin, E. J. and D. R. Burris	-2004	23(1)	41-48
1851	Reduction of Uranium(VI) by mixed iron(II/iron(III) hydroxide (green rust): Formation of UO2 manoparticies	Environmental Science & Technology	O'Loughlin, E. J., S. D. Kelly, R. E. Cook, R. Csencsits and K. M. Kemner	-2003	37(4)	721-727
1852	Effects of Ag-I, Au-III, and Cu-II on the reductive dechlorination of carbon tetrachloride by green rust	Environmental Science & Technology	O'Loughlin, E. J., K. M. Kemner and D. R. Burris	-2003	37(13)	2905-2912
1853	Analysis of column tortuosity for MnCl2 and bacterial diffusion using magnetic resonance imaging	Environmental Science & Technology	Olson, M. S., R. M. Ford, J. A. Smith and E. J. Fernandez	-2005	39(1)	149-154
1854	Characteristics and applications of controlled release permanganate gel for groundwater remediation	Abstracts of Papers of the American Chemical Society	Olson, P. R., E. S. Lee, U. Solpuker, F. W. Schwartz and Y. Kim	-2010	240(1
1855	Groundwater remediation using the information gap decision theory	Water Resources Research	O'Malley, D. and V. V. Vesselinov	-2014	50(1)	246-256
1856	Gene transcript analysis of assimilatory iron limitation in Geobacteraceae during groundwater bioremediation	Environmental Microbiology	O'Neil, R. A., D. E. Holmes, M. V. Coppi, L. A. Adams, M. J. Larrahondo, J. E. Ward, K. P. Nevin, T. L. Woodard, H. A. Vrionis, A. L. N'Guessan and D. R. Lovley	-2008	10(5)	1218-1230
1857	Perchlorate Reduction From a Highly Contaminated Groundwater in the Presence of Sulfate-Reducing Bacteria in a Hydrogen-Fed Biofilm	Biotechnology and Bioengineering	Ontiveros-Valencia, A., Y. N. Tang, R. Krajmalnik-Brown and B. E. Rittmann	-2013	110(12)	3139-3147
1858	Developing decision support tools for the selection of "gentle" remediation approaches	Science of the Total Environment	Onwubuya, K., A. Cundy, M. Puschenreiter, J. Kumpiene, B. Bone, J. Greaves, P. Teasdale, M. Mench, P. Tlustos, S. Mikhalovsky, S. Waite, W. Friesl-Hanl, B. Marschner and I. Muller	-2009	407(24)	6132-6142
1859	DNAPL FLOW BEHAVIOR IN A CONTAMINATED AQUIFER - EVALUATION OF FIELD DATA	Ground Water Monitoring and Remediation	Oolman, T., S. T. Godard, G. A. Pope, M. Jin and K. Kirchner	-1995	15(4)	125-137
1860	A review of multidimensional, multifluid intermediate-scale experiments: Nonaqueous phase liquid dissolution and enhanced remediation	Vadose Zone Journal	Oostrom, M., J. H. Dane and T. W. Wietsma	-2006	5(2)	570-598
1861	Movement and remediation of trichloroethylene in a saturated, heterogeneous porous medium 2. Pump-and-treat and surfactant flushing	Journal of Contaminant Hydrology	Oostrom, M., C. Hofstee, R. C. Walker and J. H. Dane	-1999	37(1-2)	179-197
1862	Upscaling of transport processes in porous media with biofilms in equilibrium and non-equilibrium conditions	Applicable Analysis	Orgogozo, L., F. Golfier and M. A. Bues	-2009	88(10-11)	1579-1588
1863	Estimating contaminant-flushing rates for heterogeneous aquifers	International Journal of Environment and Pollution	Orient, J. P.	-2007	29(4)	353-369
1864	Monitoring the Injection of Microscale Zerovalent Iron Particles for Groundwater Remediation by Means of Complex Electrical Conductivity Imaging	Environmental Science & Technology	Orozco, A. F., M. Velimirovic, T. Tosco, A. Kemna, H. Sapion, N. Klaas, R. Sethi and L. Bastiaens	-2015	49(9)	5593-5600
1865	Approaches to optimal aquifer management and intelligent control in a multiresolutional decision support system	Hydrogeology Journal	Orr, S. and A. M. Meystel	-2005	13(1)	223-246
1866	The processing of livestock waste through the use of activated sludge - Treatment with intermittent aeration process	Asian-Australasian Journal of Animal Sciences	Osada, T.	-2000	13(5)	698-701
1867	Metal Retention Experiments for the Design of Soil-Mix Technology Permeable Reactive Barriers	Clean-Soil Air Water	Ouellet-Plamondon, C., R. Lynch and A. Al-Tabbaa	-2011	39(9)	844-852
1868	Chance-constrained multi-objective optimization of groundwater remediation design at DNAPLs-contaminated sites using a multi-algorithm genetically adaptive	Journal of Contaminant Hydrology	Ouyang, Q., W. X. Lu, Z. Y. Hou, Y. Zhang, S. Li and J. N. Luo	-2017	200(15-23
1869	Conservative strategy-based ensemble surrogate model for optimal groundwater remediation design at DNAPLs-contaminated sites	Journal of Contaminant Hydrology	Ouyang, Q., W. X. Lu, J. Lin, W. B. Deng and W. G. Cheng	-2017	203(1-8
1870	Application of ensemble surrogates and adaptive sequential sampling to optimal groundwater remediation design at DNAPLs-contaminated sites	Journal of Contaminant Hydrology	Ouyang, Q., W. X. Lu, T. S. Miao, W. B. Deng, C. L. Jiang and J. N. Luo	-2017	207(31-38
1871	Heavy metal loss from agricultural watershed to aquatic system: A scientometrics review	Science of the Total Environment	Ouyang, W., Y. D. Wang, C. Y. Lin, M. C. He, F. H. Hao, H. B. Liu and W. H. Zhu	-2018	637(208-220
1872	A GROUNDWATER REMEDIATION PLAN	Water-Engineering & Management	Owano, C. and L. C. Hardison	-1990	137(10)	25-27
1873	Highly organic natural media as permeable reactive barriers: TCE partitioning and anaerobic degradation profile in eucalyptus mulch and compost	Chemosphere	Ozturk, Z., B. Tansel, Y. Katsenovich, M. Sukop and S. Laha	-2012	89(6)	665-671
1874	Influences of nanoscale zero valent iron loadings and bicarbonate and calcium concentrations on hydrogen evolution in anaerobic column experiments	Water Research	Paar, H., A. S. Ruhl and M. Jekel	-2015	68(731-739
1875	Assessment of solid reactive mixtures for the development of biological permeable reactive barriers	Journal of Hazardous Materials	Pagnanelli, F., C. Cruz Viggi, S. Mainelli and L. Toro	-2009	170(2-3)	998-1005
1876	Reactive barriers: Hydraulic performance and design enhancements	Ground Water	Painter, B. D. M.	-2004	42(4)	609-617
1877	Comparison of factorial and scenario analysis methods for assessing uncertainty in the design of permeable reactive barriers	Ground Water Monitoring and Remediation	Painter, B. D. M. and M. W. Milke	-2007	27(3)	102-110
1878	The Dynamics of Nanoparticle-enhanced Fluid Displacement in Porous Media - A Pore-scale Study	Scientific Reports	Pak, T., N. L. Archilha, I. F. Mantovani, A. C. Moreira and I. B. Butler	-2018	8(10
1879	Use of dual carbon-chlorine isotope analysis to assess the degradation pathways of 1,1,1-trichloroethane in groundwater	Water Research	Palau, J., P. Jamin, A. Badin, N. Vanhecke, B. Haerens, S. Brouyere and D. Hunkeler	-2016	92(235-243
1880	PROCESSES AFFECTING THE REMEDIATION OF CHROMIUM-CONTAMINATED SITES	Environmental Health Perspectives	Palmer, C. D. and P. R. Wittbrodt	-1991	92(25-40
1881	Information visualization analysis on Advances in Psychological Science: 1983-2014	Chinese Nursing Research	Pan., X.-J., H.-N. Zhao. and M.-M. Li.	-2017	4(2017)	124-129
1882	In situ Decontamination of the Mine Waters from Uranium Mining Activities	Revista De Chimie	Panturu, E., N. Groza, A. Filcenco-Olteanu, G. Jinescu and R. I. Panturu	-2009	60(12)	1318-1323
1883	ARSEN-X (np) Purolite Resin Used for the Depollution of Uranium Contaminated Waters	Revista De Chimie	Panturu, R. I., G. Jinescu, E. Panturu, A. Filcenco-Olteanu and D. A. Radu	-2011	62(8)	814-817
1884	Enhancement of the outer approximation method for the solution of concentration-constrained optimal-design groundwater-remediation problems	Water Resources Research	Papadopoulou, M. P., G. F. Pinder and G. P. Karatzas	-2003	39(7)	9
1885	Flexible time-varying optimization methodology for the solution of groundwater management problems	European Journal of Operational Research	Papadopoulou, M. P., G. F. Pinder and G. P. Karatzas	-2007	180(2)	770-785
1886	Simulation of complex aquifer behavior using numerical and geostatistical methodologies	Desalination	Papadopoulou, M. P., E. A. Varouchakis and G. P. Karatzas	-2009	237(1-3)	42-53
1887	Oxygen, carbon, and sulfur segregation in annealed and unannealed zerovalent iron substrates	Langmuir	Papastavros, E., P. J. Shea and M. A. Langell	-2004	20(26)	11509-11516
1888	Removal of anionic pollutants by pine bark is influenced by the mechanism of retention	Chemosphere	Paradelo, R., M. Conde-Cid, M. Arias-Estevez, J. C. Novoa-Munoz, E. Alvarez-Rodriguez, M. J. Fernandez-Sanjurjo and A. Nunez-Delgado	-2017	167(139-145
1889	Geochemical investigation of groundwater contamination in Perungudi dumpsite, South India	Arabian Journal of Geosciences	Parameswari, K. and B. V. Mudgal	-2014	7(4)	1363-1371
1890	Adsorption of Cd2+ and Pb2+ onto coconut shell biochar and biochar-mixed soil	Environmental Earth Sciences	Paranavithana, G. N., K. Kawamoto, Y. Inoue, T. Saito, M. Vithanage, C. S. Kalpage and G. B. B. Herath	-2016	75(6)	12
1891	Long-term effects of dissolved carbonate species on the degradation of trichloroethylene by zerovalent iron	Environmental Science & Technology	Parbs, A., M. Ebert and A. Dahmke	-2007	41(1)	291-296
1892	Optimization of the application of the Fenton chemistry for the remediation of a contaminated soil with polycyclic aromatic hydrocarbons	Journal of Chemical Technology and Biotechnology	Pardo, F., M. Peluffo, A. Santos and A. Romero	-2016	91(6)	1763-1772
1893	Surfactant-enhanced remediation of organic contaminated soil and water	Advances in Colloid and Interface Science	Paria, S.	-2008	138(1)	24-58
1894	Adsorption of non-ionic surfactants onto sand and its importance in naphthalene removal	Industrial & Engineering Chemistry Research	Paria, S. and P. K. Yuet	-2007	46(1)	108-113
1895	Optimal groundwater remediation design considering effects of natural attenuation processes: pumping strategy with enhanced-natural-attenuation	Geosciences Journal	Park, D. K., N. Y. Ko and K. K. Lee	-2007	11(4)	377-385
1896	Enhanced reduction of nitrate by supported nanoscale zero-valent iron prepared in ethanol-water solution	Environmental Technology	Park, H., Y. M. Park, S. K. Oh, K. M. You and S. H. Lee	-2009	30(3)	261-267
1897	Lab scale experiments for permeable reactive barriers against contaminated groundwater with ammonium and heavy metals using clinoptilolite (01-29B)	Journal of Hazardous Materials	Park, J. B., S. H. Lee, J. W. Lee and C. Y. Lee	-2002	95(1-2)	65-79
1898	Heat-activated persulfate oxidation of PFOA, 6:2 fluorotelomer sulfonate, and PFOS under conditions suitable for in-situ groundwater remediation	Chemosphere	Park, S., L. S. Lee, V. F. Medina, A. Zull and S. Waisner	-2016	145(376-383
1899	Removal of cobalt and strontium from groundwater by sorption onto fishbone	Journal of Radioanalytical and Nuclear Chemistry	Park, Y., W. S. Shin and S. J. Choi	-2013	295(1)	789-799
1900	Cost-effective optimal design of a pump-and-treat system for remediating groundwater contaminant at an industrial complex	Geosciences Journal	Park, Y. C.	-2016	20(6)	891-901
1901	Optimal management design of a pump and treat system at the industrial complex in Wonju, Korea	Geosciences Journal	Park, Y. C., J. M. Jeong, S. I. Eom and U. P. Jeong	-2011	15(2)	207-223
1902	Column Theme: Advances and Strategies in Groundwater Remediation	Ground Water	Parker, B. L., S. W. Chapman and J. A. Cherry	-2010	48(6)	799-803
1903	Plume persistence caused by back diffusion from thin clay layers in a sand aquifer following TCE source-zone hydraulic isolation	Journal of Contaminant Hydrology	Parker, B. L., S. W. Chapman and M. A. Guilbeault	-2008	102(1-2)	86-104
1904	Stochastic cost optimization of DNAPL remediation - Method description and sensitivity study	Environmental Modelling & Software	Parker, J., U. Kim, P. Kitanidis, M. Cardiff, X. Y. Liu and G. Beyke	-2012	38(74-88
1905	Stochastic Cost Optimization of Multistrategy DNAPL Site Remediation	Ground Water Monitoring and Remediation	Parker, J., U. Kim, P. K. Kitanidis, M. Cardiff and X. Y. Liu	-2010	30(3)	65-78
1906	Data Analysis and Modeling to Optimize Thermal Treatment Cost and Performance	Ground Water Monitoring and Remediation	Parker, J. C., U. Kim, A. Fortune, S. Griepke, J. P. Galligan and A. Bonarrigo	-2017	37(1)	51-66
1907	Iron oxide surfaces	Surface Science Reports	Parkinson, G. S.	-2016	71(1)	272-365
1908	Ecological Engineering Practices for the Reduction of Excess Nitrogen in Human-Influenced Landscapes: A Guide for Watershed Managers	Environmental Management	Passeport, E., P. Vidon, K. J. Forshay, L. Harris, S. S. Kaushal, D. Q. Kellogg, J. Lazar, P. Mayer and E. K. Stander	-2013	51(2)	392-413
1909	Assessment of optimum width and longevity of a permeable reactive barrier installed in an acid sulfate soil terrain	Canadian Geotechnical Journal	Pathirage, U. and B. Indraratna	-2015	52(7)	999-1004
1910	Biostimulation of indigenous communities for the successful dechlorination of tetrachloroethene (perchloroethylene)-contaminated groundwater	Biotechnology Letters	Patil, S. S., E. M. Adetutu, A. Aburto-Medina, I. R. Menz and A. S. Ball	-2014	36(1)	75-83
1911	Origin of a mixed brominated ethene groundwater plume: Contaminant degradation pathways and reactions	Environmental Science & Technology	Patterson, B. M., E. Cohen, H. Prommer, D. G. Thomas, S. Rhodes and A. J. McKinley	-2007	41(4)	1352-1358
1912	Laboratory column experiments using polymer mats to remove selected VOCs, PAHs, and pesticides from ground water	Ground Water Monitoring and Remediation	Patterson, B. M., G. B. Davis and A. J. McKinley	-2002	22(2)	99-106
1913	Use of polymer mats in series for sequential reactive barrier remediation of ammonium-contaminated groundwater: Laboratory column evaluation	Environmental Science & Technology	Patterson, B. M., M. E. Grassi, G. B. Davis, B. S. Robertson and A. J. McKinley	-2002	36(15)	3439-3445
1914	Use of polymer mats in series for sequential reactive barrier remediation of ammonium-contaminated groundwater: Field evaluation	Environmental Science & Technology	Patterson, B. M., M. E. Grassi, B. S. Robertson, G. B. Davis, A. J. Smith and A. J. McKinley	-2004	38(24)	6846-6854
1915	Reactivity of nano zero-valent iron in permeable reactive barriers	Polish Journal of Chemical Technology	Pawluk, K., J. Fronczyk and K. Garbulewski	-2015	17(1)
1916	Stochastic analysis of the efficiency of coupled hydraulic-physical barriers to contain solute plumes in highly heterogeneous aquifers	Journal of Hydrology	Pedretti, D., M. Masetti and G. P. Beretta	-2017	553(805-815
1917	Stochastic hydro-economic modeling for optimal management of agricultural groundwater nitrate pollution under hydraulic conductivity uncertainty	Environmental Modelling & Software	Pena-Haro, S., M. Pulido-Velazquez and C. Llopis-Albert	-2011	26(8)	999-1008
1918	Evaluation on the Nanoscale Zero Valent Iron Based Microbial Denitrification for Nitrate Removal from Groundwater	Scientific Reports	Peng, L., Y. W. Liu, S. H. Gao, X. M. Chen, P. Xin, X. H. Dai and B. J. Ni	-2015	5(11
1919	Remediation HCHs POPs-contaminated soil by activated persulfate technologies: Feasibility, impact of activation methods and mechanistic implications	Separation and Purification Technology	Peng, L. B., D. Y. Deng, M. Y. Guan, X. T. Fang and Q. Y. Zhu	-2015	150(215-222
1920	VOC removal from contaminated groundwater through membrane pervaporation. (I): Water-1,1,1-trichloroethane system	Journal of Environmental Sciences	Peng, M. and S. Liu	-2003	15(6)	815-820
1921	VOC removal from contaminated groundwater through membrane pervaporation. (II): 1,1,1-trichloroethane-SDS surfactant solution system	Journal of Environmental Sciences	Peng, M. and S. Liu	-2003	15(6)	821-826
1922	Effect of Arsenic on the Formation and Adsorption Property of Ferric Hydroxide Precipitates in ZVI Treatment	Environmental Science & Technology	Peng, X., B. D. Xi, Y. Zhao, Q. T. Shi, X. G. Meng, X. H. Mao, Y. H. Jiang, Z. F. Ma, W. B. Tan, H. L. Liu and B. Gong	-2017	51(17)	10100-10108
1923	SURFACTANT ENHANCED REMEDIATION OF SOIL COLUMNS CONTAMINATED BY RESIDUAL TETRACHLOROETHYLENE	Journal of Contaminant Hydrology	Pennell, K. D., M. Q. Jin, L. M. Abriola and G. A. Pope	-1994	16(1)	35-53
1924	Effect of humic acids on bitumen films at the oil-water interface and on emulsion stability: Potential implications for groundwater remediation	Colloids and Surfaces a-Physicochemical and Engineering Aspects	Pensini, E., P. Tchoukov, F. Yang and Z. H. Xu	-2018	544(53-59
1925	PREVENTING PESTICIDE CONTAMINATION OF GROUNDWATER WHILE MAXIMIZING IRRIGATED CROP YIELD	Water Resources Research	Peralta, R. C., M. A. Hegazy and G. R. Musharrafieh	-1994	30(11)	3183-3193
1926	Practical remedial design optimization for large complex plumes	Journal of Water Resources Planning and Management-Asce	Peralta, R. C., I. M. Kalwij and S. J. Wu	-2008	134(5)	422-431
1927	Arsenic Entrapment in Reactive Columns of Residual Soils	Journal of Environmental Engineering	Perez, M. E. C. and F. M. Francisca	-2013	139(6)	788-795
[truncated: 940 more rows]
